# Supplementary material for: Probing Structural Diversity in a Series of Perhydrocarbyl Heterobimetallic Complexes Associating Tantalum and 3d (Cr, Mn, Fe, Co, Ni) Transition Metals
Source: Inorg Chem. 2025 Oct 17;64(43):21353–67. doi: 10.1021/acs.inorgchem.5c02380 (PMC12598868; doi:10.1021/acs.inorgchem.5c02380)
Supplement: Supplementary file 2 [file ic5c02380_si_002.xyz]

110
A-Cr - 2S+1 = 5 - dispersion 
Ta      5.42381      2.95830     28.10698
Cr      4.55301      2.43931     25.38575
C       5.71561      2.85968     23.49572
C       4.33717      2.95471     23.14943
H       3.85179      3.86500     22.83113
C       3.70353      1.69411     23.27366
C       4.73335      0.76512     23.72962
C       5.95198      1.49942     23.79673
H       6.90280      1.09570     24.10914
C       6.72467      3.98545     23.42754
C       7.98228      3.62242     24.21940
H       7.73293      3.40497     25.26191
H       8.69619      4.45239     24.20503
H       8.48450      2.74431     23.80137
C       6.12289      5.26693     24.01808
H       5.23152      5.58615     23.46966
H       6.85042      6.08494     23.97644
H       5.83256      5.11233     25.06227
C       7.09363      4.21952     21.95321
H       7.52262      3.31403     21.51246
H       7.82732      5.02845     21.86135
H       6.20895      4.49228     21.36925
C       2.27408      1.49932     22.75683
C       1.54017      2.85093     22.68094
H       0.51148      2.68451     22.34644
H       2.00553      3.53028     21.96165
H       1.50044      3.35093     23.65134
C       2.35655      0.96411     21.31267
H       2.85498     -0.00382     21.25676
H       2.91693      1.66364     20.68467
H       1.35068      0.85538     20.89065
C       1.39209      0.57527     23.60637
H       1.32946      0.92565     24.64014
H       1.74295     -0.45516     23.62132
H       0.37655      0.56432     23.19664
C       4.68698     -0.72676     24.08110
C       4.11604     -1.57942     22.93724
H       3.06269     -1.38648     22.74180
H       4.21150     -2.64173     23.18707
H       4.67130     -1.39944     22.01123
C       3.89603     -0.95876     25.38130
H       4.38765     -0.45111     26.21745
H       3.85364     -2.02818     25.61867
H       2.87480     -0.58416     25.32181
C       6.10962     -1.25948     24.32204
H       6.73961     -1.13984     23.43519
H       6.06022     -2.32658     24.56032
H       6.59589     -0.76287     25.16416
C       3.92859      3.46067     27.02372
C       2.60727      4.20291     26.87158
C       1.48110      3.20091     26.57627
H       1.69284      2.65938     25.65001
H       0.51722      3.71166     26.45917
H       1.39185      2.46425     27.37717
C       2.67521      5.21614     25.71680
H       3.45723      5.95962     25.88715
H       1.71859      5.74134     25.60563
H       2.90084      4.71267     24.77233
C       2.26176      4.95796     28.16513
H       2.17224      4.26565     29.00634
H       1.30978      5.49265     28.05976
H       3.03558      5.69123     28.40930
C       6.40168      1.12222     27.43074
H       5.66093      0.43435     27.89330
H       6.40871      0.84596     26.37171
C       7.80247      0.79746     28.01086
C       8.87162      1.54486     27.20913
H       9.87678      1.29812     27.56954
H       8.74499      2.62908     27.28819
H       8.81924      1.27856     26.14816
C       8.05786     -0.71222     27.89484
H       9.04713     -0.97852     28.28671
H       8.01157     -1.03930     26.85117
H       7.30760     -1.27915     28.45719
C       7.91460      1.18569     29.49104
H       7.15501      0.68107     30.09343
H       7.80943      2.26566     29.64765
H       8.89749      0.90747     29.88782
C       4.55407      2.65015     30.06296
H       5.43614      2.76767     30.72577
H       3.98884      3.59228     30.17411
C       3.68468      1.48888     30.58404
C       3.10048      1.86531     31.95433
H       2.47420      2.76093     31.87649
H       3.89877      2.07576     32.67489
H       2.48287      1.05517     32.36050
C       2.53437      1.21083     29.61222
H       1.90433      0.39095     29.97704
H       2.91190      0.94725     28.61874
H       1.90209      2.09605     29.49782
C       4.51809      0.21446     30.74724
H       3.90158     -0.60195     31.13992
H       5.34723      0.37204     31.44614
H       4.93695     -0.11745     29.79210
C       6.83641      4.60945     28.17004
H       7.61303      4.18835     28.84086
H       7.29493      4.59241     27.16433
C       6.60430      6.07052     28.59491
C       7.95571      6.77925     28.76668
H       8.53144      6.74881     27.83489
H       8.55528      6.29711     29.54747
H       7.82087      7.83095     29.04686
C       5.85257      6.10582     29.93047
H       5.74932      7.13286     30.29897
H       6.38084      5.52543     30.69614
H       4.84646      5.68701     29.82660
C       5.78921      6.80388     27.53010
H       6.34283      6.86404     26.58759
H       5.55119      7.82530     27.84850
H       4.85660      6.27112     27.33389
110
C-Cr - 2S+1 = 5 - dispersion 
Ta     12.58339      2.91036      7.64048
Cr     15.61332      2.20580      7.51738
C      16.98583      2.77338      9.23777
C      17.79571      2.73440      8.06813
H      18.29276      3.59148      7.64147
C      17.80409      1.43018      7.52242
C      16.98739      0.60072      8.41722
C      16.55947      1.44179      9.47433
H      15.93337      1.13632     10.29829
C      16.76429      3.95601     10.15526
C      15.31643      3.96948     10.65463
H      14.61093      4.07097      9.82077
H      15.15800      4.81196     11.33630
H      15.06695      3.05394     11.19639
C      17.05349      5.27408      9.43204
H      18.09471      5.33453      9.09933
H      16.87399      6.11679     10.10715
H      16.40440      5.39624      8.56098
C      17.72175      3.80808     11.35060
H      17.52197      2.88229     11.89893
H      17.60163      4.64912     12.04243
H      18.76372      3.78508     11.01538
C      18.68316      1.10138      6.31341
C      19.12859      2.39865      5.61408
H      18.27721      3.01002      5.30203
H      19.70743      2.14737      4.72023
H      19.77195      3.00654      6.25628
C      19.96552      0.40585      6.80946
H      20.49442      1.05300      7.51595
H      20.63478      0.20255      5.96582
H      19.75929     -0.53774      7.31399
C      17.98988      0.24440      5.24591
H      17.74126     -0.75549      5.59848
H      18.65221      0.12775      4.38188
H      17.06862      0.72068      4.89515
C      16.51112     -0.85556      8.33004
C      17.65875     -1.84987      8.10918
H      17.27398     -2.87339      8.16965
H      18.42467     -1.73196      8.88208
H      18.13789     -1.74166      7.13725
C      15.83208     -1.26554      9.64843
H      14.92953     -0.68027      9.84109
H      16.51080     -1.15946     10.50033
H      15.52934     -2.31531      9.58620
C      15.44641     -0.99883      7.22502
H      14.56736     -0.38819      7.46588
H      15.10487     -2.03763      7.15310
H      15.81228     -0.69873      6.24231
C      14.10679      2.94322      6.25269
H      13.90362      1.94840      5.77268
C      14.61249      3.96607      5.21696
C      13.44447      4.66541      4.50141
H      12.84572      5.24810      5.20795
H      12.78283      3.93930      4.02492
H      13.81652      5.35191      3.73058
C      15.45492      5.03737      5.91715
H      15.74540      5.83432      5.22252
H      16.37391      4.60490      6.33248
H      14.88811      5.48081      6.74166
C      15.46634      3.25910      4.15739
H      14.87817      2.50587      3.62070
H      16.31399      2.74758      4.62562
H      15.86485      3.96644      3.42047
C      12.81172      1.25407      9.09387
H      12.70603      0.36414      8.44754
C      11.82396      1.11708     10.27811
C      11.74565     -0.34721     10.72959
H      12.73534     -0.71916     11.01771
H      11.37095     -0.98539      9.92103
H      11.07692     -0.46685     11.59106
C      10.41987      1.58854      9.87862
H       9.71350      1.47310     10.70923
H      10.03241      1.01232      9.03144
H      10.42468      2.64951      9.59570
C      12.31927      1.97251     11.44593
H      13.28958      1.61110     11.80566
H      11.61717      1.94123     12.28723
H      12.43995      3.01425     11.14020
C      10.81026      2.62674      6.38597
H      10.06216      2.58343      7.20211
H      10.54444      3.53233      5.82558
C      10.61478      1.39283      5.47488
C      11.28447      1.61719      4.11672
H      12.36271      1.76391      4.22968
H      10.87452      2.50383      3.62077
H      11.12660      0.75740      3.45495
C      11.20431      0.12269      6.10142
H      10.99342     -0.75557      5.48001
H      10.78896     -0.06508      7.09729
H      12.29501      0.19423      6.19790
C       9.11120      1.16946      5.24967
H       8.64998      2.06106      4.81110
H       8.60269      0.96292      6.19842
H       8.92579      0.32405      4.57515
C      12.33123      4.70542      8.25785
H      13.83455      1.18442      9.49146
H      12.39367      4.93064      7.15211
C      12.06187      5.96122      9.04079
C      10.79374      6.63260      8.48510
H       9.93699      5.95607      8.56374
H      10.92179      6.89126      7.42821
H      10.56292      7.55317      9.03537
C      13.24803      6.93051      8.90525
H      13.41539      7.19539      7.85560
H      14.16482      6.47345      9.28808
H      13.06435      7.85712      9.46325
C      11.84243      5.63472     10.52138
H      11.61044      6.54408     11.08788
H      12.73689      5.18337     10.95861
H      11.01096      4.93384     10.64481
110
B-Cr - W - 2S+1 = 1 - dispersion 
Ta     12.99057      3.36012      7.72576
Cr     15.14051      1.99726      7.97584
C      16.68522      2.52986      9.28510
C      17.25097      2.43842      7.98194
H      17.65018      3.27229      7.42923
C      17.23346      1.08686      7.52038
C      16.64159      0.29370      8.56668
C      16.30331      1.19850      9.61733
H      15.86127      0.90998     10.55425
C      16.74059      3.71058     10.22937
C      15.60431      3.63388     11.25233
H      14.63976      3.56780     10.74280
H      15.60650      4.52170     11.89301
H      15.70755      2.75803     11.90099
C      16.63674      5.02607      9.45652
H      17.46688      5.14509      8.75356
H      16.65835      5.87645     10.14593
H      15.70364      5.05888      8.88993
C      18.09206      3.65531     10.96331
H      18.19349      2.71867     11.52113
H      18.18336      4.48770     11.67022
H      18.92260      3.71648     10.25258
C      17.85891      0.70474      6.17667
C      18.18310      1.96254      5.36105
H      17.29774      2.57603      5.21572
H      18.55804      1.67063      4.37516
H      18.95520      2.57319      5.83865
C      19.22216      0.01676      6.39420
H      19.86410      0.65444      7.01036
H      19.71671     -0.12241      5.42645
H      19.15503     -0.95368      6.87528
C      16.91522     -0.14208      5.31118
H      16.58090     -1.05304      5.80473
H      17.41379     -0.42876      4.37887
H      16.02067      0.43441      5.05324
C      16.38396     -1.21684      8.73320
C      17.46617     -2.12189      8.12729
H      17.24068     -3.15965      8.39377
H      18.45166     -1.88442      8.53716
H      17.51630     -2.07679      7.04130
C      16.39444     -1.57182     10.23390
H      15.60264     -1.08148     10.79776
H      17.35217     -1.30130     10.68959
H      16.25460     -2.65099     10.35242
C      15.02228     -1.61959      8.14181
H      14.20733     -1.12455      8.67221
H      14.87555     -2.70198      8.23171
H      14.94211     -1.34830      7.08621
C      14.55404      3.24471      6.45179
H      14.88832      2.18602      6.14032
C      14.95868      4.26167      5.37075
C      13.83194      5.30230      5.25233
H      13.69862      5.84163      6.19533
H      12.88161      4.82874      4.98731
H      14.06587      6.04803      4.48334
C      16.23489      5.04067      5.72338
H      16.43440      5.80594      4.96347
H      17.11449      4.40061      5.78313
H      16.11722      5.54026      6.68800
C      15.10658      3.58069      4.00243
H      14.17426      3.08821      3.71362
H      15.89122      2.82086      3.99917
H      15.35297      4.31804      3.22987
C      13.31214      1.68355      8.80536
H      13.65832      0.84115      8.09425
C      12.50227      1.10802      9.97049
C      13.32218      0.42144     11.06438
H      14.03852      1.11456     11.51164
H      13.86271     -0.43757     10.66583
H      12.66421      0.05494     11.86136
C      11.48408      0.09651      9.41901
H      10.85462     -0.29826     10.22534
H      11.98483     -0.75196      8.94018
H      10.83396      0.56603      8.67543
C      11.72303      2.25748     10.62500
H      12.39919      3.02047     11.02236
H      11.11008      1.88606     11.45425
H      11.04777      2.73783      9.90968
C      11.20212      2.83721      6.62158
H      10.59155      2.56139      7.50695
H      10.80630      3.82330      6.30851
C      10.94697      1.81518      5.49827
C      11.23013      2.47735      4.14792
H      12.26129      2.83664      4.11201
H      10.56689      3.33412      3.98122
H      11.08507      1.77117      3.32241
C      11.85841      0.59109      5.64489
H      11.64898     -0.14606      4.86033
H      11.71785      0.10462      6.61352
H      12.91002      0.88522      5.56648
C       9.48196      1.35582      5.53119
H       8.80369      2.21196      5.44238
H       9.25541      0.84489      6.47416
H       9.26076      0.66154      4.71147
C      12.84603      5.25162      8.84595
H      13.07965      4.96515      9.88688
H      13.71770      5.85063      8.52771
C      11.61266      6.18214      8.86895
C      11.34847      6.76439      7.47588
H      11.14851      5.97830      6.74013
H      12.20812      7.34358      7.12177
H      10.47953      7.43242      7.49203
C      11.86962      7.34347      9.84103
H      12.75463      7.91426      9.53864
H      12.04342      6.96905     10.85602
H      11.01724      8.03342      9.87617
C      10.36631      5.42253      9.33697
H       9.49811      6.09004      9.38581
H      10.51779      4.99636     10.33401
H      10.11280      4.60577      8.65172
110
B-Cr - ᑎ - 2S+1 = 1 - dispersion
Ta     14.47456      3.72021     10.14923
Cr     12.90933      6.00769     10.66364
C      12.46416      4.07647      9.92552
H      12.13913      4.04971      8.87199
C      15.04366      1.92540     11.12900
H      14.32197      1.37371     10.47869
H      15.98166      1.93669     10.52142
C      11.03270      7.76143     10.29882
C       9.51590      7.85785     10.50885
C      12.15114      8.37428     10.98697
C       9.04992      7.35459     11.88268
H       9.28813      6.29603     12.01533
H       7.96458      7.46948     11.97880
H       9.51346      7.89767     12.70574
C      15.40993      3.63280      8.20331
H      15.04490      4.54889      7.71742
H      16.48365      3.81884      8.38634
C      12.34630      8.03406     13.46402
H      11.42208      7.45243     13.51435
H      12.51168      8.50540     14.44034
H      13.16784      7.33434     13.28469
C      11.55889      7.15880      9.12312
H      10.96691      6.64119      8.38374
C      12.95345      7.43035      8.98933
C      13.67871      7.44572      7.65732
C      11.36941      1.88976     10.67162
H      11.19969      1.62596      9.62224
H      10.55912      1.44993     11.26733
H      12.30622      1.42529     10.98603
C      13.30825      8.16161     10.16467
H      14.28683      8.57436     10.35566
C      11.40560      3.41616     10.83519
C      13.76333      2.07635      7.08382
H      13.16029      2.93655      6.77444
H      13.35891      1.71803      8.03764
H      13.62748      1.28301      6.33970
C      12.28061      9.08738     12.34457
C      13.19745      6.29513      6.76603
H      13.25833      5.33874      7.28918
H      13.79990      6.23495      5.85318
H      12.15541      6.43877      6.46409
C      15.30715      1.07480     12.38041
C      11.72705      3.78208     12.29282
H      12.72202      3.43492     12.58624
H      11.00500      3.35315     12.99774
H      11.68690      4.87754     12.44212
C      15.24333      2.45858      7.21294
C      15.20081      7.39746      7.81419
H      15.55587      8.19118      8.47878
H      15.68363      7.53798      6.84085
H      15.54191      6.44408      8.21947
C       8.74874      7.06895      9.42812
H       8.91715      7.49960      8.43657
H       7.67616      7.13560      9.63684
H       9.01351      6.01403      9.38716
C      15.82112      5.72303     12.21081
C      13.56830      9.93263     12.37035
H      14.47122      9.34291     12.22563
H      13.65723     10.43421     13.33945
H      13.53808     10.70156     11.59179
C      10.01456      3.94850     10.49907
H      10.00241      5.02907     10.62516
H       9.24473      3.51128     11.14701
H       9.75402      3.72582      9.45878
C      16.05131      7.20035     12.53488
H      16.47805      7.72720     11.67427
H      16.73760      7.31864     13.38249
H      15.11170      7.68453     12.79585
C       9.07126      9.31952     10.28030
H       9.46214     10.01317     11.01750
H       7.97718      9.37889     10.30847
H       9.40276      9.65704      9.29334
C      14.96430      5.54190     10.94528
H      15.45548      6.08624     10.11811
C      13.31673      8.77847      6.97120
H      12.23214      8.87208      6.85890
H      13.77442      8.84222      5.97675
H      13.66810      9.62696      7.56678
C      11.16628     10.08739     12.68525
H      11.08812     10.86615     11.92125
H      11.41509     10.57940     13.63179
H      10.18958      9.62491     12.81538
C      15.76321      2.90251      5.83718
H      16.81865      3.19085      5.89318
H      15.19808      3.76578      5.46953
H      15.67013      2.09688      5.09904
C      16.04520      1.23463      7.66691
H      15.98761      0.43794      6.91688
H      15.66797      0.82669      8.60903
H      17.10258      1.48783      7.80675
C      15.14233      5.05266     13.41000
H      15.75514      5.12607     14.31624
H      14.96531      3.99229     13.20664
H      14.17189      5.51309     13.62318
C      15.48846     -0.39062     11.94940
H      16.31272     -0.48850     11.23415
H      14.57985     -0.77287     11.47054
H      15.71047     -1.03046     12.81133
C      16.59117      1.53753     13.07697
H      16.80969      0.89520     13.93716
H      16.50850      2.56474     13.43758
H      17.44759      1.48677     12.39495
C      14.13782      1.15412     13.36681
H      13.19593      0.85408     12.89802
H      14.01377      2.16751     13.75779
H      14.31439      0.48795     14.21876
C      17.19997      5.07969     11.97815
H      17.69958      5.55239     11.12514
H      17.10855      4.01132     11.76057
H      17.84847      5.19179     12.85659
110
B-Cr - W - 2S+1 = 3 - dispersion 
Ta     12.78100      3.32774      7.56826
Cr     15.16324      2.08159      8.11809
C      16.95723      2.32624      9.53324
C      17.46587      2.39756      8.21245
H      17.91699      3.27650      7.77785
C      17.36107      1.12946      7.56541
C      16.72560      0.23394      8.51194
C      16.49725      0.99538      9.70118
H      16.08086      0.60153     10.61243
C      17.03437      3.43201     10.56856
C      16.59289      2.91218     11.93885
H      15.57550      2.51418     11.90779
H      16.61533      3.72012     12.67734
H      17.25687      2.11483     12.28829
C      16.14641      4.61310     10.14942
H      16.43152      4.98732      9.16121
H      16.22861      5.43884     10.86557
H      15.09636      4.30989     10.09856
C      18.49187      3.91108     10.66996
H      19.15696      3.08082     10.92783
H      18.58881      4.68248     11.44220
H      18.83663      4.33818      9.72339
C      18.03542      0.89218      6.21298
C      18.48728      2.22780      5.60105
H      17.66291      2.93437      5.51489
H      18.88985      2.05261      4.59848
H      19.27900      2.69466      6.19444
C      19.33213      0.08322      6.42024
H      19.98569      0.60357      7.12746
H      19.86770     -0.00808      5.46825
H      19.15713     -0.91830      6.80489
C      17.12007      0.21010      5.18817
H      16.81037     -0.78813      5.49523
H      17.63648      0.11264      4.22707
H      16.21636      0.80505      5.02580
C      16.25335     -1.22450      8.41051
C      17.29495     -2.18100      7.81293
H      16.92475     -3.20870      7.89317
H      18.23956     -2.12301      8.36204
H      17.49557     -1.99565      6.75894
C      15.94969     -1.77650      9.81405
H      15.13998     -1.23488     10.30232
H      16.83494     -1.73523     10.45672
H      15.63964     -2.82328      9.73314
C      14.95086     -1.30475      7.59287
H      14.15307     -0.75995      8.10589
H      14.62764     -2.34604      7.47852
H      15.06472     -0.87577      6.59454
C      14.38569      3.11952      6.35292
H      14.59429      2.10741      5.93992
C      14.83797      4.21954      5.36516
C      13.64144      5.10841      4.97883
H      13.21864      5.61830      5.84947
H      12.84984      4.51568      4.51088
H      13.94718      5.88834      4.27072
C      15.90125      5.11595      6.01299
H      16.23659      5.90036      5.32315
H      16.76930      4.53320      6.32619
H      15.49541      5.59880      6.90838
C      15.37391      3.60413      4.06662
H      14.58981      3.02900      3.56295
H      16.21288      2.93132      4.24877
H      15.71230      4.38446      3.37471
C      13.14835      1.88329      8.93437
H      12.99384      0.99648      8.26988
C      12.52364      1.60048     10.30766
C      13.13898      0.37219     10.98181
H      14.19250      0.54544     11.20735
H      13.06624     -0.50546     10.33124
H      12.62455      0.13923     11.92189
C      11.02033      1.33218     10.11648
H      10.53396      1.10205     11.07252
H      10.85732      0.48583      9.44019
H      10.51849      2.20528      9.68635
C      12.68522      2.80404     11.23916
H      13.73650      3.08290     11.33821
H      12.29381      2.58105     12.23831
H      12.14388      3.67409     10.85759
C      11.05376      2.66465      6.44879
H      10.34685      2.46725      7.27826
H      10.69497      3.59832      5.97369
C      10.95404      1.51038      5.43505
C      11.65972      1.89357      4.13254
H      12.71433      2.11097      4.32129
H      11.20334      2.78416      3.68516
H      11.59799      1.08067      3.40000
C      11.60788      0.24459      5.99961
H      11.46261     -0.60577      5.32357
H      11.18394     -0.02056      6.97424
H      12.68648      0.38712      6.12630
C       9.47554      1.21839      5.13792
H       8.97424      2.11102      4.74729
H       8.94838      0.90839      6.04733
H       9.36814      0.41836      4.39569
C      12.65887      5.31019      8.45066
H      12.98794      5.07819      9.48130
H      13.46975      5.93261      8.03743
C      11.36037      6.13938      8.52719
C      10.97419      6.65309      7.13588
H      10.79690      5.82821      6.43721
H      11.76548      7.28346      6.71570
H      10.05762      7.25218      7.18241
C      11.57134      7.34177      9.45800
H      12.38778      7.97548      9.09477
H      11.82944      7.00961     10.46969
H      10.66704      7.95904      9.52489
C      10.21531      5.28126      9.08067
H       9.29509      5.86885      9.17641
H      10.46014      4.88323     10.07107
H       9.99135      4.43506      8.42068
110
B-Cr - W - 2S+1 = 5 - dispersion 
Ta     12.72852      3.29151      7.50751
Cr     15.23810      2.12630      8.16122
C      17.06221      2.34805      9.59126
C      17.52673      2.42349      8.26348
H      17.99989      3.29133      7.82853
C      17.38991      1.14966      7.60476
C      16.75803      0.26619      8.54012
C      16.53325      1.04254      9.73082
H      16.10804      0.65347     10.64174
C      17.14405      3.45081     10.62759
C      16.66608      2.94428     11.99090
H      15.63333      2.58768     11.94884
H      16.71309      3.74773     12.73330
H      17.29310      2.11908     12.34371
C      16.28985      4.65323     10.19415
H      16.61330      5.03092      9.21913
H      16.36303      5.47191     10.91984
H      15.23583      4.36915     10.10505
C      18.60891      3.90088     10.75564
H      19.24893      3.05961     11.03924
H      18.70795      4.68223     11.51791
H      18.98272      4.30341      9.80929
C      18.05063      0.91640      6.24398
C      18.49555      2.25237      5.62658
H      17.67256      2.96196      5.55319
H      18.88245      2.07784      4.61757
H      19.29706      2.71724      6.20808
C      19.35125      0.10912      6.43132
H      20.00957      0.62542      7.13713
H      19.87909      0.02602      5.47395
H      19.18135     -0.89545      6.81023
C      17.12205      0.23575      5.23027
H      16.82509     -0.76639      5.53698
H      17.61986      0.14805      4.25817
H      16.21055      0.82484      5.09261
C      16.28797     -1.19407      8.45258
C      17.32726     -2.15012      7.84954
H      16.96246     -3.17947      7.93609
H      18.27655     -2.08523      8.38972
H      17.51800     -1.96750      6.79324
C      16.00802     -1.74190      9.86321
H      15.19451     -1.21237     10.35822
H      16.89941     -1.68073     10.49568
H      15.71437     -2.79434      9.79322
C      14.97697     -1.29191      7.65061
H      14.18709     -0.72823      8.15461
H      14.64828     -2.33475      7.56547
H      15.08465     -0.88615      6.64225
C      14.32320      3.02782      6.30652
H      14.41253      2.02938      5.84514
C      14.80137      4.16204      5.36857
C      13.61472      5.05407      4.94958
H      13.15221      5.55118      5.80813
H      12.84628      4.46674      4.43875
H      13.94564      5.84736      4.26805
C      15.83626      5.05362      6.06677
H      16.18459      5.85466      5.40339
H      16.70042      4.47303      6.39436
H      15.40396      5.51706      6.96015
C      15.38453      3.57361      4.07775
H      14.62001      3.00419      3.53836
H      16.21946      2.90142      4.27631
H      15.74079      4.36928      3.41269
C      13.05250      1.82641      8.83064
H      12.88707      0.93132      8.19609
C      12.49869      1.58237     10.24040
C      13.11951      0.34292     10.88948
H      14.18509      0.49909     11.06186
H      13.00046     -0.53700     10.24919
H      12.64641      0.12667     11.85476
C      10.98102      1.34945     10.12723
H      10.53966      1.13898     11.10929
H      10.76551      0.50077      9.46910
H      10.47865      2.23003      9.71343
C      12.74492      2.78343     11.15602
H      13.80558      3.04572     11.17310
H      12.42891      2.56415     12.18203
H      12.18734      3.66216     10.82061
C      10.98434      2.66897      6.39864
H      10.28141      2.46938      7.23043
H      10.63609      3.61556      5.94081
C      10.86077      1.53057      5.36891
C      11.56788      1.91552      4.06744
H      12.62929      2.10454      4.24829
H      11.12897      2.82207      3.63486
H      11.48123      1.11406      3.32513
C      11.48821      0.24408      5.91706
H      11.32397     -0.59272      5.22879
H      11.05603     -0.02522      6.88699
H      12.56955      0.35867      6.04800
C       9.37512      1.27416      5.07388
H       8.89144      2.18147      4.69506
H       8.84445      0.96423      5.98121
H       9.24924      0.48535      4.32283
C      12.62543      5.25948      8.39713
H      12.97434      4.99750      9.41516
H      13.43746      5.87589      7.97763
C      11.34412      6.10923      8.51679
C      10.94302      6.65428      7.14171
H      10.73341      5.84509      6.43362
H      11.74003      7.27382      6.71630
H      10.04133      7.27255      7.21607
C      11.59871      7.28963      9.46451
H      12.41951      7.91438      9.09587
H      11.87079      6.93405     10.46445
H      10.70809      7.92229      9.56110
C      10.19475      5.26243      9.07792
H       9.28903      5.86628      9.20405
H      10.45181      4.84127     10.05557
H       9.94071      4.43345      8.40724
110
B-Cr - ᑎ - 2S+1 = 5 - dispersion
Ta      2.23184      8.08842      9.48758
Cr      3.71522      5.67506      9.47744
C       4.22258      7.81157      9.60788
H       4.25402      8.07902     10.69491
C       5.47146      8.36312      8.91690
C       5.43743      7.99307      7.43235
H       5.38537      6.90610      7.30897
H       6.33145      8.35598      6.91249
H       4.55910      8.42377      6.94443
C       5.51282      9.89289      9.06336
H       4.63488     10.35188      8.60104
H       6.40821     10.31428      8.58994
H       5.52564     10.17793     10.12150
C       6.74909      7.79811      9.54977
H       6.78655      8.03196     10.61933
H       7.64171      8.22652      9.07827
H       6.78800      6.71397      9.43817
C       1.72289      6.28399      8.72519
H       1.01432      5.91229      9.50018
C       1.24427      5.90343      7.31866
C       1.28005      4.39238      7.06231
H       2.29239      4.00661      7.18152
H       0.94352      4.16841      6.04254
H       0.62715      3.85631      7.75629
C      -0.20929      6.37361      7.14409
H      -0.86178      5.86551      7.86328
H      -0.58299      6.15245      6.13641
H      -0.29802      7.44927      7.31696
C       2.14349      6.58826      6.28474
H       2.14360      7.67423      6.42456
H       1.81031      6.37710      5.26212
H       3.17656      6.24387      6.38647
C       1.45647      8.13676     11.50586
C       1.52681      9.35389     12.45325
C       0.51791     10.42674     12.03088
H       0.75154     10.83700     11.04377
H       0.52013     11.26001     12.74220
H      -0.49830     10.01760     11.99631
C       1.18713      8.88928     13.87734
H       0.18702      8.44382     13.91413
H       1.21087      9.72724     14.58405
H       1.90386      8.13595     14.22108
C       2.93726      9.95584     12.45231
H       3.68377      9.21105     12.74664
H       3.00403     10.79410     13.15493
H       3.21418     10.33282     11.46048
C       1.63700      9.87507      8.50489
C       1.42325     10.65485      7.20197
C       1.05763     12.10830      7.54666
H       1.86015     12.58975      8.11671
H       0.14380     12.14991      8.14997
H       0.88923     12.69724      6.63774
C       2.70047     10.65319      6.35743
H       2.55272     11.23307      5.43958
H       2.98459      9.63707      6.07156
H       3.53930     11.09779      6.90160
C       0.27767     10.03997      6.39329
H      -0.64364      9.99517      6.98519
H       0.51888      9.02706      6.06496
H       0.07390     10.64293      5.50163
C       4.61036      4.40508     11.34921
C       5.54127      4.45549     10.25869
H       6.53057      4.87732     10.32437
C       5.03698      3.77681      9.12727
C       3.72794      3.37650      9.48563
H       3.05906      2.81662      8.84999
C       3.44654      3.72409     10.85236
C       5.00820      4.95023     12.72835
C       4.85567      3.87929     13.81999
H       3.81535      3.61432     14.00777
H       5.27435      4.24664     14.76378
H       5.39260      2.96707     13.54175
C       4.22895      6.21450     13.11777
H       4.42012      7.00392     12.38632
H       4.55110      6.57638     14.10146
H       3.15479      6.04535     13.15886
C       6.49370      5.35280     12.72785
H       7.14313      4.50534     12.48794
H       6.76961      5.71659     13.72298
H       6.69321      6.15738     12.01532
C       5.80904      3.38195      7.88466
C       7.07078      4.23484      7.72408
H       6.82346      5.29541      7.62521
H       7.61982      3.93029      6.82683
H       7.74473      4.12047      8.57875
C       6.22351      1.90713      8.04324
H       6.83771      1.77388      8.93935
H       6.80125      1.56806      7.17522
H       5.34252      1.26530      8.14177
C       4.95230      3.52443      6.62333
H       4.05675      2.89849      6.67492
H       5.51893      3.21912      5.73658
H       4.63170      4.56176      6.48384
C       2.16463      3.21659     11.51811
C       2.46323      1.86871     12.20309
H       3.21625      1.96120     12.98636
H       2.83666      1.14991     11.46700
H       1.55119      1.45682     12.65135
C       1.07614      2.95083     10.46527
H       0.15831      2.62341     10.96455
H       1.35924      2.16403      9.76150
H       0.85477      3.85564      9.89573
C       1.54250      4.19510     12.51990
H       1.34224      5.15924     12.04153
H       2.17058      4.36925     13.39234
H       0.58898      3.79648     12.88338
H       2.00658      7.30060     11.96668
H       0.41123      7.78797     11.43396
H       2.32015     10.46674      9.15935
H       0.67380      9.86283      9.07207
110
A-Cr - 2S+1 = 1 - without dispersion
Ta      5.57104      2.99693     28.07316
Cr      4.19422      2.69641     25.21100
C       5.49306      2.78755     23.52844
C       4.17950      2.84418     22.99014
H       3.77397      3.69902     22.46632
C       3.46158      1.64085     23.23017
C       4.33875      0.77640     23.98851
C       5.57239      1.50386     24.16118
H       6.46523      1.08458     24.59769
C       6.62452      3.75466     23.20802
C       7.80633      3.55836     24.16413
H       7.49849      3.71257     25.20266
H       8.60329      4.27315     23.93116
H       8.23171      2.55285     24.07910
C       6.15217      5.21292     23.30305
H       5.31541      5.41728     22.62618
H       6.96654      5.89301     23.02868
H       5.83441      5.45093     24.32277
C       7.09484      3.46780     21.76677
H       7.43404      2.43163     21.66363
H       7.92744      4.12695     21.49433
H       6.28496      3.62919     21.04752
C       2.06498      1.46783     22.59570
C       1.40304      2.83940     22.33584
H       0.39395      2.68171     21.94114
H       1.94465      3.43025     21.59207
H       1.31458      3.43514     23.24938
C       2.25913      0.80526     21.21216
H       2.68958     -0.19473     21.28690
H       2.92513      1.40930     20.58766
H       1.29451      0.72212     20.69772
C       1.04997      0.65443     23.41450
H       0.85944      1.10900     24.39140
H       1.35692     -0.37766     23.57749
H       0.09647      0.62460     22.87566
C       4.20917     -0.68600     24.46252
C       3.78881     -1.62086     23.31167
H       2.77376     -1.44303     22.95679
H       3.83434     -2.66216     23.64997
H       4.46871     -1.51743     22.45923
C       3.24637     -0.82905     25.65591
H       3.61213     -0.24228     26.50461
H       3.18299     -1.87883     25.96706
H       2.23693     -0.48415     25.43027
C       5.57787     -1.21341     24.93678
H       6.32114     -1.19330     24.13276
H       5.46843     -2.25371     25.26124
H       5.96854     -0.64483     25.78361
C       4.15779      3.60231     26.91848
C       2.82302      4.32965     26.68376
C       1.77943      3.28453     26.22392
H       2.10557      2.67088     25.35583
H       0.85100      3.76679     25.89033
H       1.55386      2.58093     27.02729
C       2.94170      5.42303     25.59673
H       3.70663      6.15547     25.86480
H       1.98538      5.94775     25.46832
H       3.22081      5.00680     24.61904
C       2.29814      4.98494     27.97047
H       2.20319      4.24712     28.77144
H       1.31237      5.43715     27.79699
H       2.97636      5.77256     28.30941
C       7.00569      1.49214     27.34200
H       6.32211      0.62841     27.50990
H       7.19470      1.48485     26.26564
C       8.35499      1.17856     28.05065
C       9.42263      2.20062     27.63379
H      10.39257      1.95728     28.08421
H       9.15668      3.21509     27.94668
H       9.55343      2.20910     26.54589
C       8.83097     -0.21916     27.61097
H       9.80076     -0.47028     28.05955
H       8.94271     -0.27056     26.52191
H       8.11353     -0.99224     27.90984
C       8.23161      1.17472     29.58144
H       7.47067      0.46218     29.91690
H       7.96865      2.16258     29.97767
H       9.18277      0.88868     30.04649
C       4.64785      2.34037     29.92454
H       5.54285      2.33737     30.58215
H       4.12667      3.28768     30.17488
C       3.74478      1.15947     30.34245
C       3.41784      1.26636     31.84335
H       2.89503      2.20369     32.06588
H       4.33163      1.24210     32.44843
H       2.77683      0.43846     32.17107
C       2.43228      1.18036     29.55004
H       1.78491      0.34574     29.84555
H       2.62591      1.10558     28.47576
H       1.87907      2.10925     29.72981
C       4.45799     -0.17652     30.09341
H       3.82712     -1.01855     30.40249
H       5.39286     -0.23836     30.66167
H       4.69711     -0.30963     29.03284
C       6.77381      4.71874     28.61622
H       7.39301      4.23078     29.40046
H       7.43028      4.72948     27.72104
C       6.52405      6.17275     29.06175
C       7.85944      6.82308     29.46908
H       8.56983      6.81826     28.63434
H       8.32220      6.28524     30.30501
H       7.71516      7.86498     29.78081
C       5.57976      6.19638     30.27192
H       5.43094      7.22018     30.63574
H       5.98671      5.60471     31.10077
H       4.59834      5.78375     30.01638
C       5.91583      6.98243     27.91237
H       6.59578      7.01435     27.05301
H       5.71575      8.01556     28.22083
H       4.97943      6.53040     27.57741
110
A-Cr - 2S+1 = 3 - without dispersion
Ta      5.27887      3.05245     27.91939
Cr      4.39888      2.48231     25.24559
C       5.72297      2.67410     23.36061
C       4.34792      2.79956     23.03958
H       3.88923      3.69264     22.64044
C       3.65462      1.56438     23.27753
C       4.64859      0.63532     23.79277
C       5.88621      1.34770     23.82653
H       6.82157      0.93271     24.17157
C       6.80519      3.70866     23.09263
C       8.04824      3.44885     23.95356
H       7.81014      3.49380     25.02103
H       8.81504      4.20315     23.74591
H       8.48921      2.46878     23.74348
C       6.29233      5.12983     23.37343
H       5.43849      5.38679     22.73821
H       7.08173      5.86281     23.17269
H       5.97822      5.23745     24.41694
C       7.19926      3.60265     21.60394
H       7.57680      2.60225     21.36822
H       7.98352      4.32925     21.36113
H       6.34020      3.79981     20.95442
C       2.20777      1.40390     22.77297
C       1.54301      2.78400     22.58642
H       0.49368      2.64464     22.30694
H       2.01187      3.36329     21.78542
H       1.57007      3.38028     23.50267
C       2.24647      0.75095     21.37278
H       2.66751     -0.25507     21.39075
H       2.85108      1.35307     20.68654
H       1.23226      0.68602     20.96114
C       1.28758      0.59784     23.70231
H       1.25609      1.03865     24.70391
H       1.58919     -0.44549     23.79808
H       0.26781      0.60075     23.30139
C       4.57520     -0.83858     24.24268
C       3.99169     -1.75062     23.14735
H       2.93682     -1.55784     22.95011
H       4.07593     -2.79822     23.45782
H       4.54137     -1.63475     22.20735
C       3.77215     -1.00030     25.54816
H       4.24782     -0.43579     26.35749
H       3.74300     -2.05518     25.84690
H       2.74473     -0.64663     25.46098
C       5.99060     -1.37740     24.53198
H       6.63651     -1.32225     23.64944
H       5.92084     -2.42944     24.82743
H       6.47365     -0.84118     25.35406
C       3.67170      3.44618     26.60777
C       2.51942      4.42526     26.86431
C       1.18119      3.71253     26.59257
H       1.13867      3.33633     25.56740
H       0.34088      4.40413     26.73818
H       1.04355      2.86377     27.26822
C       2.66342      5.59975     25.87626
H       3.60063      6.13949     26.04119
H       1.83283      6.30881     25.99078
H       2.66594      5.23725     24.84328
C       2.45219      4.99523     28.29330
H       2.21160      4.21420     29.01904
H       1.67433      5.76573     28.36551
H       3.39827      5.45949     28.58972
C       6.77243      1.49006     27.50505
H       6.09940      0.63204     27.71779
H       6.96346      1.42131     26.42399
C       8.12422      1.23512     28.23594
C       9.22149      2.12902     27.64008
H      10.18234      1.94914     28.13688
H       8.98749      3.19310     27.74682
H       9.35579      1.92383     26.57211
C       8.53680     -0.23326     28.02178
H       9.50711     -0.44676     28.48777
H       8.62138     -0.46537     26.95404
H       7.79879     -0.91774     28.45566
C       8.03405      1.48786     29.74793
H       7.26188      0.86475     30.21120
H       7.80471      2.53549     29.97645
H       8.98685      1.25200     30.23716
C       4.39414      2.38067     29.78289
H       5.33722      2.34190     30.37089
H       3.90616      3.31344     30.12439
C       3.51663      1.18119     30.21072
C       3.28896      1.23915     31.73283
H       2.79107      2.17231     32.02062
H       4.23938      1.18649     32.27686
H       2.66172      0.40574     32.07272
C       2.15604      1.22596     29.50498
H       1.53927      0.36688     29.79596
H       2.28057      1.21123     28.41775
H       1.60153      2.13340     29.76921
C       4.20398     -0.14846     29.87339
H       3.60814     -0.99494     30.23515
H       5.19383     -0.21791     30.33847
H       4.32768     -0.26974     28.79245
C       6.50308      4.82728     28.10386
H       7.31845      4.20092     28.53755
H       6.82907      5.00334     27.06029
C       6.52464      6.17033     28.86637
C       7.98094      6.66193     28.97932
H       8.43352      6.78164     27.98832
H       8.59573      5.95178     29.54472
H       8.03295      7.63074     29.49125
C       5.95996      5.99818     30.28375
H       6.03474      6.93321     30.85161
H       6.51249      5.22943     30.83741
H       4.90568      5.70336     30.26524
C       5.72188      7.23551     28.10809
H       6.12764      7.38651     27.10110
H       5.76405      8.19769     28.63213
H       4.67032      6.95723     28.00523
110
A-Cr - 2S+1 = 5 - without dispersion
Ta      5.37072      2.96230     28.19284
Cr      4.55917      2.47384     25.34283
C       5.70437      2.81711     23.37745
C       4.31930      2.93014     23.05323
H       3.84982      3.83906     22.70423
C       3.65792      1.68607     23.20983
C       4.67491      0.74446     23.68859
C       5.90839      1.46073     23.72746
H       6.85797      1.03789     24.02118
C       6.76135      3.88689     23.14593
C       8.05317      3.56289     23.90715
H       7.87288      3.49599     24.98506
H       8.79923      4.34686     23.73711
H       8.49215      2.61603     23.57556
C       6.25517      5.26741     23.59283
H       5.35041      5.56379     23.05247
H       7.01728      6.03113     23.40033
H       6.02458      5.27609     24.66353
C       7.07112      3.93040     21.63474
H       7.43922      2.96114     21.28270
H       7.83657      4.68539     21.41962
H       6.17572      4.18017     21.05639
C       2.22739      1.50860     22.66082
C       1.49579      2.86510     22.58623
H       0.47508      2.70393     22.22372
H       1.97455      3.55695     21.88737
H       1.42929      3.35237     23.56257
C       2.33289      0.99330     21.20646
H       2.82296      0.02059     21.14230
H       2.90768      1.69579     20.59435
H       1.33308      0.89842     20.76580
C       1.31466      0.57311     23.46985
H       1.21347      0.90806     24.50658
H       1.66092     -0.46011     23.48067
H       0.31323      0.56974     23.02513
C       4.62211     -0.75953     24.02776
C       4.09743     -1.60129     22.84828
H       3.04967     -1.41196     22.61609
H       4.18844     -2.66695     23.08774
H       4.68495     -1.41027     21.94407
C       3.78486     -1.03080     25.29369
H       4.23528     -0.53548     26.16136
H       3.75223     -2.10658     25.50478
H       2.75816     -0.67519     25.20622
C       6.03817     -1.29553     24.31624
H       6.70098     -1.18029     23.45240
H       5.97773     -2.36403     24.54826
H       6.49712     -0.80309     25.17759
C       3.90913      3.44478     27.03052
C       2.58295      4.20429     26.89693
C       1.43155      3.21976     26.62278
H       1.60690      2.66712     25.69449
H       0.47606      3.75135     26.52520
H       1.33877      2.49052     27.43184
C       2.64238      5.22898     25.74749
H       3.43552      5.96343     25.91343
H       1.69038      5.76836     25.65993
H       2.84191      4.73807     24.78936
C       2.24993      4.96797     28.19337
H       2.14841      4.28116     29.03820
H       1.30374      5.51393     28.08679
H       3.02984      5.69589     28.43567
C       6.56270      1.23576     27.49753
H       5.84899      0.46285     27.86264
H       6.62536      1.05207     26.41722
C       7.96256      0.91438     28.10288
C       9.03891      1.79077     27.44791
H      10.03366      1.54155     27.83627
H       8.86655      2.85498     27.63796
H       9.05937      1.64227     26.36265
C       8.30394     -0.56051     27.82172
H       9.28986     -0.82265     28.22593
H       8.32178     -0.76351     26.74529
H       7.56622     -1.23127     28.27689
C       7.99618      1.12349     29.62397
H       7.23982      0.51226     30.12615
H       7.82653      2.17015     29.90274
H       8.97499      0.84289     30.03083
C       4.48106      2.54677     30.12748
H       5.39113      2.64768     30.75817
H       3.94679      3.50807     30.26305
C       3.61240      1.41236     30.71696
C       3.19988      1.77956     32.15459
H       2.61281      2.70492     32.17096
H       4.07972      1.93064     32.79082
H       2.59045      0.98773     32.60737
C       2.34645      1.20684     29.87635
H       1.72360      0.41025     30.30126
H       2.59826      0.93590     28.84600
H       1.74160      2.11917     29.84365
C       4.39906      0.09563     30.76175
H       3.78756     -0.70603     31.19237
H       5.29940      0.19221     31.37928
H       4.70615     -0.22316     29.75982
C       6.70681      4.65215     28.47203
H       7.36669      4.20409     29.24633
H       7.28309      4.54720     27.52834
C       6.57099      6.15243     28.80268
C       7.97046      6.75980     29.01371
H       8.58833      6.64588     28.11548
H       8.49338      6.27007     29.84372
H       7.90753      7.83053     29.24362
C       5.76216      6.33049     30.09567
H       5.70080      7.38825     30.37795
H       6.22738      5.79056     30.92925
H       4.74020      5.95456     29.98175
C       5.88372      6.89530     27.65294
H       6.47289      6.82199     26.73170
H       5.76395      7.95938     27.88916
H       4.89704      6.47212     27.45027
110
C-Cr - 2S+1 = 1 - without dispersion
Ta      5.19093      3.22570     28.21242
Cr      4.95605      2.15044     25.52969
C       5.79949      2.53511     23.57893
C       4.39768      2.69433     23.40182
H       3.92975      3.61122     23.07813
C       3.71111      1.46589     23.58842
C       4.70457      0.49753     24.02235
C       5.97667      1.16680     23.94499
H       6.93132      0.69536     24.12580
C       6.85474      3.53907     23.12958
C       8.26722      3.07505     23.50395
H       8.38821      2.97936     24.58700
H       9.00579      3.80425     23.15447
H       8.51220      2.11145     23.04453
C       6.59915      4.92665     23.73606
H       5.60611      5.30422     23.47465
H       7.33825      5.64506     23.36354
H       6.66344      4.89976     24.82804
C       6.77407      3.63968     21.59106
H       6.93683      2.66251     21.12398
H       7.53715      4.32945     21.21242
H       5.79566      4.00907     21.26797
C       2.27198      1.30945     23.05678
C       1.62140      2.67927     22.77252
H       0.59010      2.52056     22.44120
H       2.13709      3.21042     21.96668
H       1.59174      3.33097     23.64488
C       2.36784      0.63061     21.66753
H       2.77179     -0.37888     21.70808
H       3.00391      1.21975     20.99903
H       1.36881      0.57686     21.21936
C       1.31846      0.51307     23.96037
H       1.25314      0.94943     24.96107
H       1.61452     -0.53090     24.06721
H       0.31211      0.51862     23.52771
C       4.60776     -0.99712     24.41293
C       3.97879     -1.87400     23.31253
H       2.91006     -1.70109     23.18448
H       4.10080     -2.92967     23.57953
H       4.47414     -1.71628     22.34903
C       3.83136     -1.19791     25.72911
H       4.36520     -0.74117     26.56904
H       3.72808     -2.26775     25.94664
H       2.83279     -0.76067     25.70003
C       6.01673     -1.57680     24.63686
H       6.62055     -1.54835     23.72384
H       5.93142     -2.62377     24.94568
H       6.55711     -1.04749     25.42422
C       3.80784      3.44922     26.71442
C       2.65433      4.45682     26.50429
C       1.31674      3.72650     26.31033
H       1.36184      3.00444     25.49446
H       0.50733      4.43447     26.09404
H       1.04539      3.17891     27.21981
C       2.93713      5.40395     25.32802
H       3.89983      5.90436     25.47219
H       2.15991      6.17476     25.25195
H       2.97673      4.86866     24.37821
C       2.48926      5.33691     27.76085
H       2.26024      4.72227     28.63893
H       1.66636      6.05168     27.62622
H       3.40737      5.89135     27.96879
C       6.56754      1.93297     27.10000
H       6.00357      0.97003     26.86711
H       6.76935      2.38906     26.07614
C       7.97825      1.50067     27.60681
C       8.90182      2.72579     27.66801
H       9.87984      2.43816     28.07094
H       8.47236      3.50576     28.30123
H       9.06865      3.15386     26.67319
C       8.62902      0.43892     26.70760
H       9.63668      0.19816     27.06635
H       8.72318      0.78615     25.67345
H       8.05375     -0.49258     26.70798
C       7.83487      0.91792     29.02051
H       7.15201      0.06129     29.03383
H       7.45322      1.66989     29.72003
H       8.80732      0.57745     29.39514
C       4.32509      2.49906     30.07080
H       5.24795      2.46116     30.68971
H       3.83321      3.44276     30.39092
C       3.42189      1.31154     30.45755
C       3.17222      1.31319     31.97693
H       2.68224      2.24161     32.29173
H       4.11510      1.22990     32.52983
H       2.53070      0.47565     32.27869
C       2.07074      1.41404     29.73828
H       1.40946      0.58713     30.02447
H       2.19887      1.38599     28.65100
H       1.56148      2.35156     29.98947
C       4.09903     -0.01142     30.07360
H       3.48041     -0.87050     30.36018
H       5.06938     -0.11744     30.57182
H       4.26725     -0.06768     28.99165
C       6.03909      4.95815     28.44917
H       6.41566      4.96874     27.39462
C       6.40317      6.20452     29.22649
C       7.91687      6.21527     29.52230
H       8.49955      6.19201     28.59451
H       8.20187      5.34478     30.12240
H       8.20165      7.12015     30.07514
C       5.64052      6.23087     30.56056
H       5.90719      7.11820     31.14756
H       5.87568      5.34513     31.16136
H       4.55830      6.24825     30.39257
C       6.05613      7.47185     28.42160
H       6.59488      7.48811     27.46722
H       6.32979      8.37782     28.97745
H       4.98493      7.52025     28.20284
H       3.39143      2.35528     26.69701
110
C-Cr - 2S+1 = 3 - without dispersion
Ta      5.27032      2.82517     28.15734
Cr      4.16639      2.73451     25.08504
C       5.70506      2.82372     23.37732
C       4.40010      2.95788     22.85609
H       4.03938      3.83494     22.33476
C       3.60903      1.78733     23.10576
C       4.47647      0.87591     23.83667
C       5.73265      1.55975     24.01491
H       6.59766      1.13591     24.50120
C       6.84777      3.80866     23.18486
C       8.04511      3.44513     24.06980
H       7.76937      3.44233     25.12853
H       8.85134      4.17347     23.93180
H       8.44675      2.45806     23.81732
C       6.39626      5.23980     23.51832
H       5.55024      5.55503     22.89842
H       7.21345      5.94904     23.34487
H       6.09830      5.31882     24.56943
C       7.28221      3.74804     21.70586
H       7.60680      2.73840     21.43344
H       8.11684      4.43491     21.52361
H       6.46071      4.02853     21.03855
C       2.24947      1.64403     22.39012
C       1.56862      3.01966     22.22432
H       0.60592      2.88627     21.71986
H       2.15217      3.71198     21.61160
H       1.37047      3.49361     23.19078
C       2.51792      1.09943     20.96885
H       2.98518      0.11242     20.98935
H       3.18415      1.77094     20.41760
H       1.57863      1.01843     20.40915
C       1.21601      0.74950     23.08939
H       0.99963      1.10475     24.10107
H       1.52281     -0.29389     23.15411
H       0.27814      0.77277     22.52345
C       4.31531     -0.59707     24.26724
C       4.00664     -1.48142     23.04185
H       3.03355     -1.27588     22.59574
H       4.01365     -2.53656     23.33792
H       4.76789     -1.34617     22.26613
C       3.25340     -0.79975     25.36381
H       3.55818     -0.29031     26.28267
H       3.14849     -1.86760     25.58925
H       2.27209     -0.41723     25.08650
C       5.63908     -1.13759     24.84306
H       6.44910     -1.10436     24.10698
H       5.50054     -2.18469     25.13236
H       5.95541     -0.59158     25.73528
C       3.49474      2.73429     27.01592
C       2.38581      3.81572     26.87636
C       1.02380      3.18274     26.55380
H       1.06227      2.60392     25.62530
H       0.24166      3.94559     26.44809
H       0.71767      2.50180     27.35533
C       2.80104      4.75409     25.72589
H       3.78246      5.20325     25.92499
H       2.08546      5.57019     25.57223
H       2.80799      4.24523     24.73372
C       2.23251      4.67420     28.14246
H       1.93782      4.05711     28.99564
H       1.46718      5.45019     28.00156
H       3.17935      5.16428     28.38642
C       6.81481      1.31016     27.67299
H       6.26238      0.38905     27.95092
H       6.93803      1.23970     26.58328
C       8.22820      1.22607     28.31232
C       9.17139      2.25163     27.67040
H      10.17248      2.19081     28.11428
H       8.80388      3.27256     27.81320
H       9.27506      2.07286     26.59427
C       8.80580     -0.18097     28.07116
H       9.81872     -0.27289     28.48335
H       8.85868     -0.40579     26.99957
H       8.18206     -0.94949     28.54266
C       8.18306      1.48025     29.82576
H       7.50285      0.78345     30.32888
H       7.85016      2.50163     30.04436
H       9.17669      1.35269     30.27285
C       4.59324      2.50571     30.20983
H       5.59874      2.47326     30.67788
H       4.17220      3.46700     30.55002
C       3.75019      1.34601     30.79671
C       3.94778      1.29657     32.32330
H       3.65973      2.24784     32.78505
H       4.99687      1.10642     32.57828
H       3.34202      0.50344     32.77983
C       2.25937      1.56208     30.50902
H       1.65870      0.74494     30.92653
H       2.06540      1.60855     29.43290
H       1.90460      2.49775     30.95675
C       4.18084     -0.00443     30.20504
H       3.62737     -0.83195     30.66545
H       5.24881     -0.18870     30.36700
H       3.99159     -0.04493     29.12510
C       6.00876      4.60169     28.09387
H       6.74492      4.17474     27.34422
C       6.33361      6.02218     28.50522
C       7.85402      6.17657     28.70201
H       8.39487      5.97633     27.76986
H       8.22120      5.47946     29.46225
H       8.10543      7.19543     29.02248
C       5.63499      6.34589     29.83641
H       5.86606      7.36947     30.15550
H       5.96289      5.65910     30.62337
H       4.54727      6.26068     29.74732
C       5.87093      7.03268     27.43815
H       6.35657      6.83837     26.47591
H       6.11867      8.05921     27.73762
H       4.78776      6.97686     27.29011
H       3.08350      1.76134     27.35312
110
C-Cr - 2S+1 = 5 - without dispersion
Ta      5.27785      3.03981     28.28862
Cr      4.31017      2.40379     25.14735
C       5.58161      2.68723     23.22186
C       4.22679      2.74194     22.81494
H       3.74829      3.61025     22.38711
C       3.57546      1.50918     23.09242
C       4.60075      0.60714     23.64885
C       5.79997      1.35707     23.69443
H       6.74778      0.98630     24.05633
C       6.65233      3.73668     22.96176
C       7.68963      3.76332     24.09352
H       7.22941      4.02811     25.05146
H       8.46602      4.50559     23.87795
H       8.18622      2.79530     24.21219
C       6.03961      5.13672     22.81620
H       5.34215      5.18972     21.97387
H       6.82954      5.87256     22.63160
H       5.50543      5.43812     23.72276
C       7.36013      3.36139     21.64229
H       7.82961      2.37491     21.71275
H       8.14067      4.09380     21.40568
H       6.65018      3.33830     20.80913
C       2.13890      1.27894     22.58467
C       1.43276      2.62544     22.31991
H       0.39602      2.43592     22.02366
H       1.90110      3.18238     21.50321
H       1.41409      3.26654     23.20585
C       2.20849      0.55591     21.22053
H       2.66809     -0.43037     21.28957
H       2.79171      1.14623     20.50641
H       1.19907      0.43069     20.81129
C       1.23615      0.49396     23.54943
H       1.17027      0.98877     24.52452
H       1.57271     -0.53053     23.70931
H       0.22200      0.43799     23.13885
C       4.56032     -0.85371     24.14394
C       3.98992     -1.81945     23.08909
H       2.92817     -1.66356     22.89623
H       4.10582     -2.85199     23.43699
H       4.52762     -1.72436     22.14002
C       3.76867     -0.98463     25.46132
H       4.25512     -0.40699     26.25637
H       3.74253     -2.03141     25.78680
H       2.73811     -0.63702     25.37551
C       5.98936     -1.34874     24.44435
H       6.62972     -1.30343     23.55737
H       5.94662     -2.39285     24.77114
H       6.46304     -0.77760     25.24813
C       3.65902      3.24994     26.98229
C       2.62702      4.39093     26.78999
C       1.29186      3.83250     26.27173
H       1.42567      3.31493     25.31473
H       0.55385      4.63034     26.12090
H       0.86510      3.11265     26.98028
C       3.16137      5.43126     25.79608
H       4.14477      5.78995     26.11649
H       2.48637      6.29283     25.72129
H       3.26303      5.00469     24.78896
C       2.35172      5.10228     28.12839
H       1.96631      4.39885     28.87392
H       1.61203      5.90485     28.00640
H       3.27551      5.53944     28.51805
C       6.74942      1.57918     27.48262
H       6.18527      0.63245     27.61299
H       6.87700      1.67157     26.39188
C       8.16065      1.37170     28.10199
C       9.11770      2.48415     27.65517
H      10.11823      2.32767     28.07608
H       8.76404      3.46534     27.98410
H       9.21668      2.50506     26.56387
C       8.72862      0.02186     27.62771
H       9.73290     -0.15315     28.03390
H       8.80183     -0.01230     26.53426
H       8.08987     -0.81020     27.94678
C       8.09305      1.36071     29.63592
H       7.40146      0.59148     29.99944
H       7.76120      2.33254     30.02090
H       9.07810      1.15212     30.07111
C       4.49460      2.44981     30.23941
H       5.46457      2.28748     30.75247
H       4.11007      3.38611     30.68170
C       3.54618      1.28549     30.61301
C       3.62716      1.02688     32.12890
H       3.35709      1.92663     32.69317
H       4.64272      0.73967     32.42517
H       2.94753      0.22122     32.43425
C       2.09524      1.63567     30.25922
H       1.41794      0.81771     30.53290
H       1.97825      1.82455     29.18706
H       1.76682      2.53423     30.79410
C       3.94834      0.00017     29.87477
H       3.32068     -0.84604     30.17974
H       4.99099     -0.26751     30.08125
H       3.83855      0.11527     28.78913
C       6.10537      4.75943     28.49295
H       6.74281      4.48138     27.60013
C       6.47527      6.09317     29.10099
C       7.98447      6.13091     29.41117
H       8.57808      6.01046     28.49767
H       8.26054      5.32772     30.10205
H       8.26551      7.08836     29.86806
C       5.69964      6.29309     30.41295
H       5.95862      7.25386     30.87397
H       5.93447      5.49724     31.12768
H       4.61865      6.28346     30.23982
C       6.14199      7.24590     28.13454
H       6.67879      7.12906     27.18626
H       6.42751      8.21399     28.56580
H       5.07066      7.27413     27.91396
H       3.14281      2.32047     27.35642
110
B-Cr - W - 2S+1 = 1 - without dispersion 
Ta     12.86894      3.29787      7.69367
Cr     15.13180      2.03337      7.89641
C      16.79771      2.64328      9.07605
C      17.26372      2.47234      7.73876
H      17.64113      3.27081      7.12028
C      17.24592      1.09283      7.36091
C      16.71166      0.36388      8.48855
C      16.43744      1.33123      9.50417
H      16.06429      1.09547     10.48686
C      17.02948      3.85682      9.96712
C      16.01841      3.91785     11.11728
H      14.99939      4.01428     10.73350
H      16.22819      4.78287     11.75629
H      16.06385      3.02483     11.74848
C      16.95225      5.16499      9.17143
H      17.70659      5.20456      8.37901
H      17.12870      6.01926      9.83441
H      15.96641      5.28347      8.71297
C      18.44869      3.71934     10.55987
H      18.54033      2.80360     11.15344
H      18.67757      4.57107     11.21114
H      19.20424      3.68428      9.76793
C      17.95561      0.63612      6.06931
C      18.04461      1.78016      5.04600
H      17.05442      2.13499      4.75742
H      18.54738      1.41803      4.14323
H      18.62704      2.62863      5.41522
C      19.41801      0.28226      6.43022
H      19.92227      1.15130      6.86521
H      19.96418     -0.00531      5.52407
H      19.49596     -0.53706      7.14424
C      17.29156     -0.53301      5.32565
H      17.31283     -1.46895      5.88213
H      17.82170     -0.71081      4.38353
H      16.24921     -0.30171      5.08202
C      16.52102     -1.14622      8.75622
C      17.83553     -1.92871      8.55756
H      17.70116     -2.95547      8.91576
H      18.65114     -1.47962      9.13384
H      18.14744     -1.99262      7.51567
C      16.13935     -1.38152     10.23077
H      15.19844     -0.89783     10.49826
H      16.91828     -1.02574     10.91320
H      16.01306     -2.45550     10.40270
C      15.40883     -1.77825      7.89718
H      14.43796     -1.33472      8.12912
H      15.34295     -2.85261      8.10646
H      15.57675     -1.65460      6.82851
C      14.41657      3.25409      6.37862
H      14.70566      2.17834      6.06471
C      14.78431      4.24309      5.24697
C      13.75269      5.38683      5.24054
H      13.75615      5.93218      6.19023
H      12.74058      5.00956      5.05991
H      13.98238      6.11027      4.44872
C      16.16604      4.89998      5.40663
H      16.31880      5.65040      4.62053
H      16.97745      4.17712      5.32706
H      16.24794      5.40330      6.37340
C      14.70520      3.54873      3.87558
H      13.70068      3.15747      3.69461
H      15.40635      2.71181      3.79719
H      14.94496      4.25597      3.07232
C      13.29085      1.64809      8.79278
H      13.67950      0.80490      8.11007
C      12.57335      1.06106     10.03587
C      13.34812      1.28127     11.34568
H      13.55725      2.34259     11.50396
H      14.29918      0.74610     11.35648
H      12.75957      0.92111     12.19884
C      12.28365     -0.43936      9.86827
H      11.69541     -0.81198     10.71557
H      13.20213     -1.03011      9.82471
H      11.71236     -0.63091      8.95458
C      11.21504      1.77091     10.20162
H      11.34125      2.85330     10.31767
H      10.69385      1.40851     11.09654
H      10.56791      1.59022      9.33840
C      11.06134      2.85689      6.57419
H      10.36468      2.97412      7.43398
H      10.99025      3.82553      6.03292
C      10.50917      1.75150      5.65419
C      11.36866      1.63432      4.39046
H      12.40168      1.37705      4.64411
H      11.38204      2.57920      3.83475
H      10.97563      0.86015      3.72039
C      10.50349      0.40097      6.38002
H      10.09357     -0.38624      5.73571
H       9.88958      0.44046      7.28722
H      11.51772      0.11182      6.67190
C       9.06588      2.09508      5.23975
H       9.02703      3.05194      4.70609
H       8.41295      2.17524      6.11677
H       8.64670      1.32586      4.57931
C      12.68726      5.15360      8.88680
C      11.51703      6.16391      9.00185
C      11.92301      7.30560      9.95237
H      12.80733      7.83333      9.57695
H      12.16346      6.91936     10.94960
H      11.11547      8.04049     10.06277
C      10.26276      5.48676      9.57190
H      10.45727      5.06424     10.56448
H       9.90933      4.67784      8.92311
H       9.44342      6.20836      9.67530
C      11.17870      6.77175      7.63328
H      10.36770      7.50464      7.72247
H      10.85402      6.00505      6.92116
H      12.04437      7.28733      7.20279
H      13.59288      5.71849      8.59456
H      12.91928      4.79202      9.90788
110
B-Cr - Z - 2S+1 = 1 - without dispersion
C      16.43752      0.90372      9.30813
C      16.86061      2.27005      9.26927
C      17.45620      2.43361      7.98882
C      17.45120      1.21820      7.25620
C      16.75352      0.24289      8.07350
Cr     15.25185      1.98966      7.88384
C      13.39349      1.64602      8.73981
H      13.98143      2.45938      9.31430
C      17.01080      3.25087     10.42700
C      18.43592      3.07676     10.99483
C      18.32469      1.08298      5.99185
C      17.67971      0.31014      4.83111
C      16.42537     -1.25142      7.84926
C      15.34177     -1.43752      6.76994
Ta     12.75622      3.04100      7.40622
C      12.27654      4.87624      8.52852
C      10.95654      5.68958      8.49438
C       9.76836      4.81408      8.91886
C      14.52419      3.28375      6.43735
C      14.98102      4.36649      5.43222
C      15.38617      3.73631      4.08954
C      11.14271      2.25795      6.19355
C      11.00667      1.49808      4.85984
C       9.55360      1.02126      4.67934
C      16.00464      2.97896     11.55061
C      16.83520      4.70074      9.95201
C      18.73249      2.46096      5.43595
C      19.65865      0.41635      6.40806
C      17.66027     -2.10087      7.49083
C      15.88089     -1.87339      9.14803
C      13.81879      5.33722      5.14508
C      16.13483      5.21493      5.99317
C      11.36881      2.41960      3.68920
C      11.93603      0.27675      4.84955
C      10.69040      6.25854      7.09332
C      11.06665      6.86743      9.48027
H      17.90258      3.35251      7.64193
H      15.98839      0.42547     10.16267
H      14.97645      3.13970     11.21176
H      16.18819      3.65912     12.38965
H      16.08414      1.95613     11.93207
H      17.57735      4.97628      9.19623
H      16.95335      5.39108     10.79482
H      15.84156      4.85246      9.51847
H      18.59215      2.05466     11.35575
H      18.60447      3.76358     11.83263
H      19.19167      3.28189     10.22972
H      17.87272      3.07106      5.16142
H      19.33847      2.31651      4.53550
H      19.34473      3.02609      6.14492
H      20.15672      1.01599      7.17692
H      20.32685      0.36025      5.54059
H      19.53436     -0.59029      6.80177
H      17.50366     -0.73991      5.06280
H      18.34004      0.34033      3.95731
H      16.72271      0.75621      4.54284
H      17.38013     -3.16018      7.49954
H      18.46179     -1.96513      8.22457
H      18.05974     -1.88832      6.49957
H      14.95609     -1.39505      9.47064
H      16.60923     -1.81536      9.96401
H      15.65753     -2.93157      8.97667
H      14.42897     -0.90553      7.05062
H      15.10318     -2.50199      6.65458
H      15.65417     -1.05678      5.79689
H      14.78145      2.22889      6.05119
H      13.51223      5.86926      6.05058
H      12.94596      4.81104      4.74370
H      14.11987      6.09353      4.40923
H      16.40690      6.01377      5.29136
H      17.02547      4.61588      6.18358
H      15.84106      5.67970      6.93992
H      14.53358      3.23012      3.62474
H      16.17990      2.99525      4.20851
H      15.74300      4.50083      3.38876
C      12.58518      0.76314      9.72217
H      10.66483      1.65004      6.99273
H      10.51729      3.17709      6.15084
H      12.40446      2.76175      3.76914
H      10.72064      3.30393      3.66462
H      11.25663      1.89818      2.73129
H      11.83151     -0.28604      3.91404
H      11.70540     -0.40513      5.67534
H      12.98331      0.58064      4.94915
H       8.85770      1.86830      4.68509
H       9.25845      0.34043      5.48619
H       9.42564      0.48887      3.72889
H      12.47265      4.59632      9.57839
H      13.11095      5.55446      8.27055
H      10.59860      5.46692      6.34101
H      11.49854      6.92669      6.77617
H       9.75823      6.83596      7.07914
H      11.90288      7.52447      9.21527
H      11.23410      6.50966     10.50262
H      10.15140      7.47275      9.48227
H       8.84114      5.39919      8.94087
H       9.92283      4.39588      9.91948
H       9.61156      3.97851      8.22688
C      13.33575      0.38111     11.00813
C      11.32148      1.52554     10.17772
C      12.12374     -0.51635      9.00739
H      11.48611     -1.11781      9.66687
H      11.54494     -0.27674      8.10943
H      12.96998     -1.13449      8.69950
H      12.67893     -0.19915     11.66774
H      14.21773     -0.22945     10.81311
H      13.65386      1.27046     11.56016
H      10.72160      0.91434     10.86443
H      11.58611      2.45225     10.69846
H      10.67824      1.78845      9.33053
110
B-Cr - W - 2S+1 = 3 - without dispersion 
Ta     12.82089      3.28779      7.57103
Cr     15.25076      2.07216      8.07202
C      16.93868      2.33397      9.55833
C      17.45103      2.41967      8.23928
H      17.91461      3.30091      7.81984
C      17.32149      1.17317      7.55829
C      16.63996      0.27579      8.47969
C      16.42390      1.01989      9.68507
H      15.98960      0.61785     10.58485
C      17.11776      3.39534     10.63869
C      16.74690      2.83634     12.01894
H      15.70943      2.49562     12.06080
H      16.87263      3.61032     12.78351
H      17.39073      1.99196     12.28810
C      16.27878      4.64780     10.33351
H      16.54202      5.07156      9.35887
H      16.44996      5.41856     11.09423
H      15.21017      4.41616     10.31602
C      18.60697      3.79686     10.67784
H      19.24637      2.92630     10.85802
H      18.78094      4.51933     11.48335
H      18.92590      4.26253      9.74025
C      18.07024      0.94353      6.23016
C      18.50826      2.28546      5.61264
H      17.67094      2.96875      5.46970
H      18.96072      2.10157      4.63279
H      19.26210      2.78959      6.22517
C      19.39194      0.19364      6.51979
H      19.98749      0.74749      7.25302
H      19.98033      0.11958      5.59770
H      19.24507     -0.81359      6.90309
C      17.24859      0.20352      5.16263
H      16.95524     -0.80068      5.46825
H      17.83696      0.10423      4.24360
H      16.33598      0.75563      4.91705
C      16.23424     -1.21478      8.37954
C      17.36067     -2.12601      7.85729
H      17.04001     -3.17004      7.94425
H      18.27131     -2.01046      8.45372
H      17.60814     -1.95776      6.81004
C      15.90277     -1.76903      9.77906
H      15.05289     -1.26502     10.23704
H      16.76166     -1.69079     10.45428
H      15.64296     -2.82940      9.69328
C      14.98277     -1.39770      7.49907
H      14.12540     -0.88173      7.94140
H      14.72866     -2.46114      7.41498
H      15.12539     -1.00668      6.48852
C      14.47608      3.29803      6.43737
H      15.28085      2.48829      6.32208
C      14.81934      4.30260      5.30561
C      13.58698      5.14154      4.92716
H      13.20173      5.70873      5.77893
H      12.78343      4.50622      4.54160
H      13.84507      5.86503      4.14399
C      15.92109      5.27094      5.77584
H      16.18794      5.97893      4.98034
H      16.82972      4.73893      6.07059
H      15.58010      5.84501      6.64379
C      15.26853      3.57787      4.02393
H      14.47412      2.92349      3.65225
H      16.15870      2.96443      4.18272
H      15.50533      4.30197      3.23453
C      13.25845      1.88302      8.96098
H      12.96008      1.08088      8.22501
C      12.59769      1.57169     10.32609
C      13.09938      0.27986     10.98564
H      14.14618      0.36466     11.28441
H      12.99778     -0.57439     10.30807
H      12.51872      0.05690     11.88956
C      11.07849      1.39812     10.11388
H      10.57194      1.18365     11.06372
H      10.86792      0.57097      9.42704
H      10.62665      2.30454      9.69673
C      12.80453      2.72730     11.31357
H      13.86621      2.93847     11.45840
H      12.37029      2.48578     12.29135
H      12.32802      3.64588     10.95799
C      11.14295      2.61356      6.35226
H      10.38360      2.58049      7.16415
H      10.93528      3.56092      5.81310
C      10.86124      1.43885      5.39394
C      11.79025      1.51010      4.17632
H      12.83793      1.46607      4.48872
H      11.64270      2.44378      3.62080
H      11.59612      0.67948      3.48686
C      11.07497      0.09803      6.10791
H      10.81890     -0.74005      5.44858
H      10.44880      0.02068      7.00412
H      12.12003     -0.02459      6.41182
C       9.40092      1.50913      4.90910
H       9.20506      2.45418      4.38931
H       8.70219      1.44005      5.75108
H       9.17140      0.69103      4.21513
C      12.54783      5.30740      8.41734
H      12.90531      5.09025      9.44522
H      13.33749      5.95295      7.99929
C      11.24606      6.13972      8.53418
C      10.79984      6.64121      7.15334
H      10.58886      5.81026      6.47116
H      11.57137      7.26790      6.69146
H       9.88753      7.24457      7.23364
C      11.50029      7.36178      9.43571
H      12.30221      7.98839      9.02890
H      11.79873      7.05125     10.44373
H      10.60148      7.98461      9.52900
C      10.11366      5.30736      9.15309
H       9.20621      5.91037      9.27897
H      10.39489      4.92433     10.14071
H       9.84973      4.45256      8.51913
110
B-Cr - ᑎ - 2S+1 = 3 - without dispersion
Ta     14.40182      3.65655     10.20188
Cr     12.92341      6.03242     10.39661
C      12.36785      3.99113     10.11707
H      12.20647      3.91277      9.01787
C      15.01254      1.90906     11.24050
H      14.34078      1.35697     10.52833
H      15.97295      1.99882     10.66872
C      13.34857      7.79421      8.87306
C      14.58420      8.34500      8.12956
C      12.13301      7.14181      8.43475
C      15.10011      7.50686      6.95268
H      15.35065      6.49009      7.26912
H      16.01366      7.96534      6.55736
H      14.39331      7.44913      6.12495
C      15.31144      3.62811      8.20980
H      14.65171      4.33285      7.67624
H      16.26930      4.16906      8.31690
C      12.43116      5.47677      6.46101
H      13.49259      5.68959      6.35488
H      12.03905      5.23213      5.46645
H      12.32469      4.58575      7.08591
C      13.11910      8.22102     10.22667
H      13.82611      8.78628     10.81466
C      11.80050      7.87842     10.64305
C      11.05159      8.42512     11.85362
C      11.16058      1.80966     10.60244
H      11.07950      1.60340      9.52886
H      10.30373      1.33669     11.09987
H      12.07018      1.32527     10.96899
C      11.22334      7.18892      9.53850
H      10.21613      6.80566      9.51312
C      11.18861      3.32745     10.86549
C      14.24593      1.57521      7.16922
H      13.42219      2.18734      6.78516
H      13.93383      1.16506      8.13733
H      14.38175      0.73036      6.48341
C      11.63557      6.65010      7.05598
C      11.94962      8.50522     13.09503
H      12.30685      7.51474     13.39622
H      11.39396      8.93065     13.93843
H      12.82203      9.14330     12.92316
C      15.26938      0.99297     12.45232
C      11.33088      3.57479     12.37469
H      12.27613      3.17551     12.75391
H      10.51549      3.10302     12.93669
H      11.30748      4.64816     12.60073
C      15.53682      2.39844      7.29265
C       9.82026      7.57270     12.19045
H       9.11159      7.53529     11.35697
H       9.29157      7.99931     13.05006
H      10.09817      6.54543     12.44597
C      15.78677      8.51583      9.07815
H      15.57921      9.19772      9.90614
H      16.62789      8.93936      8.51842
H      16.11020      7.55980      9.49706
C      15.53909      5.79984     12.43985
C      10.17641      6.16039      7.15163
H      10.07061      5.33415      7.85911
H       9.85525      5.79999      6.16851
H       9.49186      6.96188      7.44660
C       9.83239      3.88638     10.40478
H       9.76735      4.96312     10.57525
H       9.00982      3.40585     10.94969
H       9.67416      3.69924      9.33695
C      15.63404      7.31796     12.66339
H      16.20144      7.80243     11.86331
H      16.14307      7.53424     13.61141
H      14.64307      7.77399     12.70068
C      14.22005      9.76124      7.62346
H      13.38065      9.74794      6.92534
H      15.07933     10.21255      7.11283
H      13.94469     10.40950      8.46140
C      14.84015      5.43591     11.11351
H      15.45118      5.79889     10.24648
C      10.57664      9.84997     11.49686
H      11.42705     10.50145     11.27155
H      10.01854     10.29220     12.33098
H       9.92322      9.83509     10.61851
C      11.61629      7.82643      6.05725
H      11.06188      8.67628      6.46904
H      11.11869      7.51710      5.13067
H      12.61503      8.17327      5.78932
C      15.93864      2.89429      5.89083
H      16.85772      3.48978      5.93355
H      15.15315      3.52140      5.45477
H      16.11488      2.05385      5.20805
C      16.66553      1.50399      7.82328
H      16.86760      0.68209      7.12645
H      16.41287      1.05682      8.78979
H      17.59518      2.07263      7.94511
C      14.76434      5.18853     13.61671
H      15.26136      5.40155     14.57103
H      14.68134      4.10256     13.50879
H      13.74845      5.59562     13.67350
C      15.59261     -0.42949     11.95432
H      16.47252     -0.42948     11.30076
H      14.75362     -0.85157     11.38894
H      15.80056     -1.10164     12.79541
C      16.46798      1.50664     13.26136
H      16.68336      0.82771     14.09445
H      16.27612      2.49833     13.67850
H      17.37009      1.56754     12.64124
C      14.03853      0.92555     13.36526
H      13.15559      0.56720     12.82619
H      13.80325      1.90685     13.78739
H      14.22026      0.23689     14.19877
C      16.97763      5.24781     12.43404
H      17.56031      5.69768     11.62120
H      16.98538      4.16370     12.29043
H      17.49387      5.47175     13.37665
110
B-Cr - Z - 2S+1 = 3 - without dispersion
C      17.46902      2.18338      8.52777
C      17.25740      1.61557      7.22782
C      16.60264      0.36087      7.33873
C      16.38707      0.16026      8.72443
C      16.92908      1.23511      9.48847
Cr     15.21661      1.95174      8.07105
C      14.50484      3.17499      6.40531
C      15.01919      4.14531      5.31108
C      15.47996      5.47635      5.92145
C      16.36816     -0.69067      6.26279
C      15.07578     -1.47809      6.53080
C      17.06894      1.07838     11.01625
C      18.48340      0.52746     11.31522
C      18.22828      3.51519      8.70950
C      18.79364      3.99075      7.35796
C      13.24164      1.91531      9.00736
C      12.30390      1.49587     10.16943
C      12.27945     -0.03597     10.32433
Ta     12.81279      3.17720      7.51058
C      11.14679      2.42012      6.31333
C      10.79048      1.13496      5.53863
C      10.71962     -0.06312      6.49353
C      17.56584     -1.66443      6.31155
C      16.29320     -0.07527      4.86203
C      16.81574      2.35687     11.82968
C      16.09243      0.01242     11.55076
C      17.30754      4.62708      9.24842
C      19.45801      3.37074      9.62706
C      12.38462      5.10948      8.49413
C      11.27604      6.14350      8.17607
C      11.53890      7.43485      8.97253
C       9.90047      5.59529      8.58205
C      11.25318      6.49207      6.68129
C      16.14635      3.58393      4.42826
C      13.84712      4.46240      4.35598
C       9.41958      1.30593      4.85701
C      11.83743      0.85027      4.45452
C      12.77725      2.14346     11.48412
C      10.86035      1.95860      9.91838
H      14.17055      1.29185      9.27795
H      15.90474     -0.70846      9.14842
H      17.59573      2.05019      6.30305
H      15.44600      0.60997      4.77588
H      16.16909     -0.86503      4.11319
H      17.20392      0.47721      4.61057
H      15.11070     -2.00929      7.48730
H      14.92259     -2.22772      5.74683
H      14.20278     -0.81752      6.54445
H      18.50655     -1.14078      6.11188
H      17.44814     -2.45222      5.55842
H      17.64765     -2.14209      7.29332
H      15.05495      0.24629     11.30709
H      16.17508     -0.03703     12.64115
H      16.32059     -0.98707     11.16906
H      18.63936     -0.42415     10.79651
H      18.58863      0.34544     12.39119
H      19.27892      1.20625     11.01007
H      17.57105      3.12455     11.66272
H      16.83352      2.11987     12.89913
H      15.83691      2.78644     11.59688
H      20.03710      4.30055      9.60074
H      20.11266      2.56192      9.28575
H      19.19932      3.18657     10.66926
H      18.01118      4.16826      6.61946
H      19.50541      3.26909      6.94285
H      19.32623      4.93644      7.50198
H      16.45098      4.77637      8.58571
H      17.85646      5.57418      9.31257
H      16.91715      4.40007     10.24057
H      14.07189      2.26372      5.89058
H      13.01768      4.94104      4.88683
H      13.46583      3.55126      3.88298
H      14.16658      5.14639      3.55911
H      15.77520      6.17843      5.13219
H      16.33564      5.34795      6.58644
H      14.67610      5.94355      6.49949
H      15.83814      2.65805      3.93411
H      17.05545      3.37706      4.99452
H      16.40908      4.30546      3.64455
H      10.31953      2.64116      7.01754
H      11.12908      3.26580      5.58943
H      12.82506      0.67321      4.89312
H      11.92282      1.69005      3.75549
H      11.56582     -0.03973      3.87426
H      10.49097     -0.98622      5.94702
H       9.93519      0.07691      7.24619
H      11.67006     -0.19596      7.01971
H       9.43311      2.14313      4.14935
H       8.63591      1.50658      5.59671
H       9.13414      0.40315      4.30276
H      12.37665      4.91913      9.57935
H      13.36859      5.59483      8.32138
H      11.00384      5.61717      6.06911
H      12.22439      6.87517      6.34758
H      10.50218      7.26243      6.46766
H      12.50423      7.87572      8.69791
H      11.55937      7.23304     10.04960
H      10.76140      8.18669      8.78588
H       9.11189      6.33207      8.38634
H       9.87116      5.35474      9.65116
H       9.64948      4.68586      8.02475
H      11.63238     -0.33359     11.15890
H      11.89925     -0.50936      9.41396
H      13.27689     -0.44378     10.51827
H      10.22381      1.69964     10.77340
H      10.80163      3.04420      9.78635
H      10.43994      1.47773      9.03141
H      12.11657      1.86461     12.31508
H      13.79101      1.83299     11.74857
H      12.77577      3.23511     11.39877
110
B-Cr - W - 2S+1 = 5 - without dispersion 
Ta     12.64452      3.28142      7.48802
Cr     15.24025      2.13870      8.16012
C      17.09552      2.35326      9.60183
C      17.56146      2.43859      8.27188
H      18.03962      3.31010      7.84639
C      17.46667      1.15922      7.61041
C      16.83467      0.26256      8.53929
C      16.57859      1.03874      9.72716
H      16.15977      0.63616     10.63701
C      17.26699      3.41356     10.68279
C      16.75370      2.90725     12.03720
H      15.69078      2.65057     12.00048
H      16.88301      3.67998     12.80288
H      17.30467      2.01853     12.36286
C      16.53169      4.71370     10.31300
H      16.87274      5.10112      9.34731
H      16.70781      5.48955     11.06802
H      15.45073      4.54782     10.24400
C      18.77192      3.72202     10.82608
H      19.33408      2.81595     11.07466
H      18.94036      4.45792     11.62149
H      19.18591      4.12919      9.89830
C      18.21644      0.93343      6.28330
C      18.61312      2.27617      5.63848
H      17.75577      2.93288      5.48736
H      19.06844      2.08831      4.66025
H      19.35310      2.81337      6.23954
C      19.55925      0.22109      6.56950
H      20.14676      0.80109      7.28883
H      20.14320      0.14252      5.64426
H      19.43684     -0.78173      6.97384
C      17.40859      0.15476      5.23249
H      17.15857     -0.85709      5.55219
H      17.98370      0.06856      4.30323
H      16.47158      0.67142      5.00057
C      16.44971     -1.23312      8.47535
C      17.58620     -2.14478      7.97588
H      17.27876     -3.19211      8.07587
H      18.49253     -2.00664      8.57411
H      17.83842     -1.98731      6.92760
C      16.11329     -1.75995      9.88528
H      15.24389     -1.26464     10.31954
H      16.95970     -1.64101     10.56995
H      15.87963     -2.82850      9.82601
C      15.20163     -1.45423      7.59646
H      14.34414     -0.91396      8.01093
H      14.94026     -2.51917      7.55670
H      15.35345     -1.10708      6.57171
C      14.26346      3.08336      6.29394
H      14.33677      2.06708      5.86072
C      14.76166      4.17198      5.30404
C      13.58970      5.05972      4.83112
H      13.12264      5.60025      5.66171
H      12.81917      4.46054      4.33557
H      13.93922      5.81630      4.11684
C      15.80849      5.08943      5.95632
H      16.15834      5.85359      5.25059
H      16.67419      4.52147      6.30487
H      15.38740      5.60541      6.82675
C      15.34942      3.51657      4.04376
H      14.58504      2.92919      3.52252
H      16.17816      2.84663      4.28051
H      15.71981      4.27598      3.34412
C      13.00652      1.80998      8.81368
H      12.88751      0.91340      8.16432
C      12.44157      1.52132     10.22090
C      13.06529      0.26614     10.84618
H      14.13050      0.41585     11.03209
H      12.94935     -0.60277     10.18930
H      12.58589      0.02869     11.80403
C      10.92233      1.27496     10.10887
H      10.49093      1.03843     11.09004
H      10.70806      0.43643      9.43724
H      10.40238      2.15798      9.72103
C      12.67165      2.69969     11.17583
H      13.73228      2.96321     11.22483
H      12.33514      2.45052     12.18916
H      12.11821      3.58899     10.85802
C      10.89129      2.68062      6.37213
H      10.19175      2.56253      7.22525
H      10.63123      3.66313      5.92403
C      10.59245      1.57098      5.34226
C      11.33085      1.84856      4.02729
H      12.41215      1.89748      4.18791
H      11.01027      2.80053      3.58760
H      11.12824      1.05963      3.29346
C      11.02605      0.20293      5.88573
H      10.74543     -0.59757      5.19102
H      10.55308     -0.00998      6.85091
H      12.11181      0.15793      6.02396
C       9.07882      1.53447      5.06036
H       8.72634      2.50034      4.68035
H       8.51297      1.30606      5.97102
H       8.83342      0.77038      4.31283
C      12.45688      5.26216      8.36460
H      12.80668      5.00901      9.38688
H      13.29238      5.84245      7.93124
C      11.22226      6.18795      8.49137
C      10.81945      6.73886      7.11624
H      10.54571      5.93657      6.42207
H      11.63701      7.31131      6.66348
H       9.95568      7.40827      7.20444
C      11.56792      7.37336      9.41043
H      12.41359      7.94557      9.01250
H      11.84109      7.02731     10.41381
H      10.71699      8.05823      9.51194
C      10.03509      5.42587      9.09847
H       9.17186      6.08885      9.23036
H      10.28719      5.01353     10.08207
H       9.71583      4.59819      8.45454
110
B-Cr - ᑎ - 2S+1 = 5 - without dispersion
Ta     14.51819      3.53331     10.28689
Cr     13.04461      5.98980     10.27145
C      12.51545      3.80811     10.17215
H      12.47280      3.55337      9.08004
C      15.12930      1.72574     11.24679
H      14.43212      1.14398     10.59624
H      16.07688      1.75499     10.65304
C      13.29671      7.96241      8.82269
C      14.54088      8.51715      8.10103
C      12.10542      7.28684      8.37607
C      15.10114      7.62997      6.97955
H      15.36178      6.63590      7.35784
H      16.01553      8.08188      6.57807
H      14.41366      7.50846      6.14266
C      15.33900      3.51730      8.25920
H      14.75611      4.32246      7.77822
H      16.35552      3.93704      8.37097
C      12.40180      5.55367      6.49281
H      13.47055      5.74163      6.39524
H      12.02515      5.24346      5.51020
H      12.26643      4.71525      7.18346
C      13.06878      8.31571     10.20053
H      13.76297      8.88542     10.80152
C      11.76392      7.94515     10.61151
C      11.01068      8.43322     11.84280
C      11.18914      1.72073     10.67349
H      11.16270      1.46168      9.60850
H      10.28671      1.30510     11.13980
H      12.05712      1.22642     11.11998
C      11.21662      7.25182      9.50591
H      10.21706      6.84636      9.47590
C      11.25847      3.24868     10.86514
C      14.03778      1.63836      7.15074
H      13.26978      2.34817      6.82399
H      13.71255      1.20846      8.10593
H      14.07122      0.82342      6.41799
C      11.62420      6.78224      6.99845
C      11.90021      8.45596     13.09275
H      12.24798      7.45033     13.35081
H      11.34260      8.85092     13.94989
H      12.77860      9.09397     12.95271
C      15.39022      0.90296     12.52281
C      11.29962      3.56293     12.36625
H      12.17599      3.11064     12.84046
H      10.40546      3.17884     12.87191
H      11.34834      4.64361     12.53783
C      15.40777      2.32098      7.27426
C       9.77781      7.56591     12.13212
H       9.07155      7.57300     11.29560
H       9.24670      7.94802     13.01109
H      10.05621      6.52686     12.33316
C      15.70705      8.71908      9.08875
H      15.47954      9.45487      9.86458
H      16.58382      9.08844      8.54543
H      15.98048      7.78009      9.57769
C      15.58330      5.77595     12.45996
C      10.14587      6.34796      7.06905
H       9.99413      5.52233      7.76972
H       9.82454      6.00346      6.08008
H       9.49092      7.17552      7.36002
C       9.97058      3.84064     10.26949
H       9.93459      4.92293     10.40942
H       9.08555      3.40409     10.74924
H       9.90421      3.63211      9.19576
C      15.58577      7.30426     12.62431
H      16.19471      7.78630     11.85371
H      16.00220      7.58151     13.60115
H      14.57409      7.70796     12.56045
C      14.19410      9.91184      7.53171
H      13.38969      9.86951      6.79477
H      15.07319     10.35744      7.04989
H      13.87208     10.58197      8.33539
C      15.04520      5.31731     11.09081
H      15.76181      5.61904     10.28634
C      10.53509      9.87414     11.55332
H      11.38586     10.53730     11.36642
H       9.96976     10.27508     12.40354
H       9.88864      9.90126     10.67011
C      11.67413      7.90822      5.94656
H      11.11759      8.78538      6.29288
H      11.21492      7.56534      5.01176
H      12.68959      8.22734      5.71029
C      15.82282      2.84836      5.88827
H      16.79819      3.34606      5.93283
H      15.09401      3.57234      5.50773
H      15.89614      2.03122      5.16025
C      16.45134      1.29010      7.72641
H      16.54854      0.48970      6.98383
H      16.17874      0.82086      8.67691
H      17.43814      1.75299      7.84659
C      14.72925      5.17265     13.58391
H      15.10213      5.47844     14.56887
H      14.73900      4.07823     13.54361
H      13.68735      5.49865     13.50063
C      15.73629     -0.54531     12.12513
H      16.62598     -0.57822     11.48571
H      14.91070     -1.01402     11.57720
H      15.93896     -1.15718     13.01214
C      16.57296      1.48611     13.30647
H      16.79914      0.86085     14.17778
H      16.35680      2.49479     13.66705
H      17.47666      1.53237     12.68740
C      14.14764      0.88192     13.42204
H      13.28141      0.46217     12.90000
H      13.88445      1.88863     13.75977
H      14.32906      0.26635     14.31084
C      17.04209      5.30036     12.61075
H      17.67717      5.75264     11.83978
H      17.11898      4.21417     12.51124
H      17.45213      5.58592     13.58802
110
B-Cr - Z - 2S+1 = 5 - without dispersion
C      11.36729      7.51703      9.31853
C      12.23001      7.58129      8.16969
C      13.47035      8.14348      8.63467
C      13.27960      8.45183     10.03279
C      11.96943      8.12848     10.44856
Cr     13.12345      6.13388      9.98085
C      15.15853      5.27289     10.75541
C      15.66473      5.66515     12.15981
C      16.99607      4.93398     12.42513
C      14.75414      8.61295      7.92340
C      14.52120     10.02189      7.33259
C      11.70080      7.18812      6.77271
C      11.94951      8.29488      5.72934
C      11.26482      8.51388     11.74211
C      10.33402      9.70690     11.43472
Ta     14.32191      3.55183     10.09939
C      14.68858      3.32464      7.95679
C      15.94487      2.68289      7.31210
C      17.22518      3.21678      7.97281
C      12.38051      3.99039     10.50233
H      12.25890      4.47599     11.49015
C      14.93948      1.73315     11.07689
C      14.88347      0.85672     12.34289
C      13.45477      0.79780     12.89390
C      15.26241      7.65668      6.83307
C      15.91768      8.75174      8.92466
C      12.26545      8.94445     12.82197
C      10.41545      7.35439     12.28642
C      12.28788      5.85642      6.26974
C      10.16677      7.01897      6.80876
C      15.33909     -0.57306     11.99132
C      15.82144      1.40688     13.42508
C      15.89899      1.15378      7.43888
C      15.98010      3.04269      5.81569
C      15.94256      7.17054     12.29699
C      14.63662      5.26444     13.22800
C      11.08348      3.23063     10.14069
H      14.45374      1.16030     10.24811
H      16.00288      1.81131     10.75423
H      15.46117      6.66388      7.25169
H      16.20245      8.03670      6.41670
H      14.56818      7.53805      6.00202
H      13.79027      2.90383      7.47779
H      14.67074      4.39605      7.67255
H      13.37363      5.89073      6.17011
H      11.86886      5.60000      5.28885
H      12.04508      5.04413      6.96220
H      14.01764      8.94488     10.64788
H      10.34825      7.15960      9.29300
H      14.99213      0.74868      6.97472
H      15.91473      0.83001      8.48430
H      16.76099      0.69683      6.93878
H      12.94983      8.13133     13.08332
H      11.73285      9.23922     13.73288
H      12.86333      9.80298     12.49858
H       9.67066      7.02224     11.55619
H       9.87700      7.66438     13.18960
H      11.04103      6.49277     12.54438
H      15.73419      9.52198      9.67885
H      16.82603      9.04247      8.38570
H      16.11544      7.80868      9.43976
H       9.84699      6.20337      7.46087
H       9.80723      6.78633      5.80062
H       9.66961      7.93762      7.13703
H      16.71240      7.49843     11.59121
H      16.30052      7.40068     13.30835
H      15.04181      7.76030     12.11517
H      13.73613     10.03649      6.57587
H      15.44328     10.39679      6.87178
H      14.23204     10.72083      8.12436
H      15.86560      5.62466      9.97687
H      10.90520     10.55644     11.04627
H       9.80922     10.03329     12.34075
H       9.58294      9.43761     10.68519
H      11.53720      9.25023      6.07023
H      11.45022      8.03111      4.78981
H      13.00424      8.44377      5.50031
H      16.03525      4.12769      5.67203
H      15.08010      2.68301      5.30443
H      16.85012      2.59415      5.32019
H      18.11869      2.80043      7.49262
H      17.27566      2.95550      9.03714
H      17.28453      4.30859      7.89506
H      15.01169      5.47768     14.23619
H      14.39821      4.19625     13.17631
H      13.70019      5.81842     13.09535
H      16.35981     -0.57552     11.59167
H      14.68235     -1.02340     11.23790
H      15.32467     -1.21977     12.87692
H      15.80736      0.75740     14.30806
H      15.52560      2.40956     13.74446
H      16.85638      1.45610     13.06697
H      12.76273      0.38724     12.15040
H      13.09998      1.79529     13.17007
H      13.40702      0.15702     13.78244
H      17.74295      5.20646     11.67048
H      16.86598      3.84940     12.39217
H      17.40248      5.20180     13.40905
C      10.42953      2.71186     11.43419
C      10.06551      4.13403      9.43067
C      11.36744      2.03057      9.22150
H       9.13950      3.58539      9.21387
H       9.81032      4.99898     10.04998
H      10.47238      4.49924      8.48449
H       9.50511      2.16413     11.21173
H      11.10038      2.04170     11.97698
H      10.17144      3.54309     12.10055
H      10.44239      1.48668      8.99510
H      11.79862      2.35100      8.26697
H      12.05755      1.32031      9.69252
110
A-Ni - 2S+1 = 1 - dispersion
Ta     12.73144      2.90857      7.75639
Ni     15.34079      2.47947      7.70365
C      16.76629      2.78471      9.16271
C      17.50845      2.78609      7.93474
H      18.03725      3.64254      7.54898
C      17.41250      1.53921      7.30144
C      16.56732      0.69578      8.17485
C      16.27285      1.46317      9.32547
H      15.70881      1.11685     10.17503
C      16.76706      3.87529     10.20692
C      15.43685      3.89360     10.96359
H      14.60709      4.03434     10.26696
H      15.42344      4.70472     11.69898
H      15.26352      2.95537     11.49933
C      17.00535      5.24311      9.56228
H      17.99597      5.30248      9.10050
H      16.94448      6.03379     10.31691
H      16.25918      5.44216      8.79073
C      17.91166      3.57203     11.19192
H      17.75981      2.60482     11.68111
H      17.96478      4.34493     11.96691
H      18.87464      3.54107     10.67221
C      18.25597      1.23392      6.06299
C      18.71825      2.53937      5.38917
H      17.87980      3.17605      5.10158
H      19.28430      2.29681      4.48450
H      19.38197      3.11765      6.03801
C      19.54231      0.51433      6.52228
H      20.09698      1.14642      7.22262
H      20.18707      0.31304      5.65895
H      19.33767     -0.43279      7.02027
C      17.54675      0.39854      4.98992
H      17.34897     -0.62213      5.31549
H      18.17969      0.33521      4.09858
H      16.59598      0.85156      4.69752
C      16.09718     -0.75672      8.05990
C      17.26543     -1.73377      7.85430
H      16.89674     -2.76265      7.92550
H      18.02995     -1.59582      8.62550
H      17.73993     -1.62814      6.87950
C      15.40078     -1.19055      9.36096
H      14.52349     -0.57598      9.57402
H      16.07885     -1.14338     10.21909
H      15.06084     -2.22588      9.25912
C      15.06296     -0.91294      6.93886
H      14.20308     -0.27607      7.15342
H      14.71861     -1.95146      6.87393
H      15.44621     -0.61742      5.96423
C      14.31515      3.57816      6.75581
H      10.70319      4.40933      8.42323
C      14.69831      4.41397      5.55186
C      13.51407      5.24071      5.02254
H      13.16763      5.96332      5.76428
H      12.67230      4.59239      4.75742
H      13.80634      5.79365      4.12197
C      15.85005      5.36997      5.89496
H      16.14149      5.94746      5.00960
H      16.71781      4.81274      6.25126
H      15.55359      6.07309      6.67728
C      15.14100      3.46126      4.43053
H      14.31402      2.81539      4.12622
H      15.95034      2.82016      4.77896
H      15.48294      4.02520      3.55400
C      12.88717      1.67025      9.51961
H      13.01293      0.84070      8.76993
C      11.69612      1.31386     10.43748
C      11.75718     -0.18267     10.77979
H      12.71173     -0.43474     11.25437
H      11.65924     -0.79478      9.87619
H      10.95254     -0.46621     11.46943
C      10.33979      1.60700      9.78642
H       9.51865      1.30513     10.44648
H      10.22164      1.06053      8.84557
H      10.21613      2.67657      9.58441
C      11.81324      2.12129     11.73318
H      12.76453      1.91422     12.23583
H      11.00336      1.86674     12.42655
H      11.76599      3.19363     11.53399
C      11.39342      2.05589      6.28612
H      10.42414      2.19741      6.80623
H      11.42172      2.86120      5.52625
C      11.37558      0.70514      5.55366
C      12.63748      0.57814      4.69491
H      13.53960      0.73327      5.29118
H      12.63249      1.33209      3.90001
H      12.69537     -0.40800      4.22022
C      11.29633     -0.45027      6.55640
H      11.29378     -1.41609      6.03881
H      10.37823     -0.38943      7.15113
H      12.14283     -0.44603      7.24790
C      10.14510      0.63192      4.63622
H      10.15475      1.44828      3.90553
H       9.21829      0.71016      5.21589
H      10.11836     -0.31503      4.08389
C      11.70737      4.77057      8.12284
H      13.80552      1.63933     10.10387
H      11.58958      5.05867      7.05977
C      12.03482      6.02166      8.95292
C      11.00773      7.12375      8.65380
H       9.99204      6.78806      8.89216
H      11.03006      7.40080      7.59382
H      11.21140      8.02606      9.24269
C      13.43555      6.53909      8.62291
H      13.49571      6.88357      7.58655
H      14.17772      5.74816      8.75222
H      13.70403      7.38153      9.27070
C      11.96733      5.67550     10.44240
H      12.15830      6.56067     11.05974
H      12.71155      4.91793     10.69999
H      10.97855      5.28585     10.71005
110
A-Ni - 2S+1 = 3 - dispersion
Ta      5.47644      2.95898     28.01628
Ni      4.40026      2.48088     25.27281
C       5.66932      2.80645     23.53029
C       4.30836      2.93432     23.16080
H       3.85746      3.84227     22.79080
C       3.61949      1.68815     23.33137
C       4.58926      0.75135     23.85621
C       5.82527      1.46687     23.96039
H       6.75176      1.04202     24.31088
C       6.72146      3.88934     23.46301
C       7.94017      3.50086     24.30191
H       7.65192      3.32635     25.34185
H       8.68656      4.30153     24.28428
H       8.41943      2.59186     23.92425
C       6.15591      5.20946     24.00254
H       5.29092      5.54621     23.42317
H       6.91627      5.99675     23.95333
H       5.83591      5.09045     25.04176
C       7.14136      4.06619     21.99384
H       7.54514      3.13272     21.58886
H       7.91075      4.84128     21.90365
H       6.28654      4.35989     21.37654
C       2.20346      1.52453     22.76991
C       1.51616      2.89489     22.61830
H       0.49331      2.74614     22.25877
H       2.02374      3.52946     21.88699
H       1.46224      3.43616     23.56557
C       2.33958      0.94020     21.34836
H       2.79923     -0.04873     21.35167
H       2.96018      1.59466     20.72836
H       1.35296      0.85805     20.87794
C       1.25520      0.64989     23.59974
H       1.13800      1.03684     24.61469
H       1.58171     -0.38585     23.67110
H       0.26621      0.64500     23.12953
C       4.48317     -0.71299     24.29204
C       3.93442     -1.61331     23.17350
H       2.90287     -1.39034     22.90649
H       3.96936     -2.66030     23.49348
H       4.54537     -1.51685     22.27015
C       3.63582     -0.84045     25.57068
H       4.10241     -0.27354     26.38235
H       3.56625     -1.88980     25.88037
H       2.62549     -0.45388     25.44415
C       5.87686     -1.27110     24.62824
H       6.55411     -1.21192     23.77016
H       5.78386     -2.32494     24.90885
H       6.33138     -0.74935     25.47223
C       4.00245      3.45481     26.90162
C       2.68143      4.21267     26.77384
C       1.53684      3.23783     26.45969
H       1.73787      2.71514     25.52130
H       0.58219      3.76901     26.35913
H       1.43697      2.48372     27.24230
C       2.75106      5.26070     25.65051
H       3.55239      5.98095     25.82884
H       1.80386      5.80915     25.57879
H       2.94764      4.78337     24.68723
C       2.35187      4.93271     28.09127
H       2.26459      4.21858     28.91385
H       1.40106      5.47276     28.00536
H       3.12852      5.65726     28.34854
C       6.64702      1.25442     27.32689
H       5.93195      0.45398     27.60912
H       6.76122      1.15095     26.24739
C       8.01225      0.95246     27.99637
C       9.10666      1.82598     27.37517
H      10.08102      1.60691     27.82661
H       8.90466      2.89162     27.51993
H       9.18690      1.64329     26.29874
C       8.36659     -0.52185     27.75033
H       9.33739     -0.77710     28.19274
H       8.41910     -0.73629     26.67747
H       7.61091     -1.18363     28.18813
C       7.97871      1.18980     29.51126
H       7.20044      0.59016     29.98946
H       7.79658      2.24144     29.76101
H       8.93896      0.91945     29.96501
C       4.58908      2.54012     29.94214
H       5.45588      2.60736     30.62964
H       4.02205      3.47343     30.11130
C       3.71043      1.34519     30.36590
C       3.16639      1.59135     31.78123
H       2.55656      2.50112     31.81027
H       3.98517      1.71310     32.49925
H       2.54222      0.75512     32.11865
C       2.53286      1.18157     29.40151
H       1.90256      0.33448     29.69688
H       2.88313      1.01835     28.37749
H       1.90743      2.07936     29.39654
C       4.52327      0.04723     30.37747
H       3.89717     -0.79625     30.68961
H       5.36392      0.11380     31.07656
H       4.92267     -0.18518     29.38515
C       6.80589      4.64694     28.26071
H       7.52385      4.21265     28.98735
H       7.34229      4.62513     27.29184
C       6.55838      6.10719     28.66918
C       7.90268      6.80956     28.91166
H       8.52439      6.78190     28.00974
H       8.46057      6.32118     29.71898
H       7.75776      7.86025     29.19022
C       5.74030      6.14385     29.96491
H       5.60531      7.17249     30.31824
H       6.24002      5.57770     30.75978
H       4.74798      5.70695     29.81730
C       5.80756      6.84096     27.55855
H       6.40777      6.88076     26.64342
H       5.57045      7.86947     27.85372
H       4.87780      6.32104     27.32091
110
C-Ni - 2S+1 = 1 - dispersion
Ta     13.05888      2.63452      7.91702
Ni     15.58176      2.37737      7.54467
C      16.92385      2.68873      9.23135
C      17.71107      2.71768      8.05781
H      18.30722      3.55840      7.73840
C      17.54825      1.50760      7.32899
C      16.64782      0.65181      8.11599
C      16.30162      1.41072      9.27229
H      15.67312      1.06465     10.07492
C      16.85192      3.77391     10.28104
C      15.72967      3.48937     11.28213
H      14.76192      3.40014     10.78202
H      15.65792      4.30157     12.01264
H      15.91014      2.56173     11.83469
C      16.60725      5.13606      9.61937
H      17.40466      5.38778      8.91401
H      16.56500      5.92717     10.37609
H      15.66493      5.13184      9.06476
C      18.19791      3.80300     11.02699
H      18.40287      2.83590     11.49707
H      18.18664      4.57004     11.80962
H      19.02123      4.02602     10.34134
C      18.38709      1.23853      6.08119
C      18.90453      2.55924      5.48528
H      18.08954      3.24471      5.24830
H      19.45225      2.35019      4.56112
H      19.59632      3.06926      6.16137
C      19.63921      0.43622      6.49133
H      20.21672      0.99517      7.23430
H      20.27911      0.27015      5.61720
H      19.39471     -0.53379      6.92154
C      17.62293      0.51370      4.96745
H      17.37064     -0.51326      5.22756
H      18.23552      0.47679      4.06040
H      16.69315      1.04006      4.73727
C      16.14065     -0.78395      7.93018
C      17.27567     -1.77933      7.64244
H      16.87969     -2.80017      7.66623
H      18.05800     -1.70543      8.40436
H      17.73528     -1.63588      6.66575
C      15.47694     -1.27482      9.22941
H      14.59607     -0.68449      9.48678
H      16.17517     -1.25102     10.07209
H      15.14684     -2.30990      9.09554
C      15.06850     -0.86460      6.83243
H      14.21019     -0.25321      7.12515
H      14.72816     -1.89846      6.70063
H      15.41911     -0.48830      5.87243
C      14.62633      3.15008      6.29775
H      13.60180      2.80023      5.95507
C      14.96046      4.25296      5.30841
C      13.68458      5.04934      4.98772
H      13.23820      5.43704      5.90629
H      12.93983      4.41558      4.49258
H      13.90976      5.89004      4.32211
C      16.00883      5.20428      5.88662
H      16.29836      5.95790      5.14570
H      16.89985      4.66023      6.20414
H      15.60435      5.71647      6.76381
C      15.46420      3.60747      4.00578
H      14.73000      2.89859      3.60914
H      16.39825      3.06877      4.16600
H      15.63519      4.37956      3.24684
C      12.71819      1.25679      9.58499
H      12.51779      0.31454      9.03586
C      11.67005      1.39982     10.70598
C      11.50564      0.04744     11.41606
H      12.46251     -0.29514     11.82611
H      11.14629     -0.71894     10.71949
H      10.78824      0.11419     12.24308
C      10.31460      1.82548     10.13393
H       9.55494      1.88734     10.92204
H       9.96139      1.10701      9.38471
H      10.39355      2.80771      9.65630
C      12.14306      2.43980     11.72243
H      13.06793      2.11284     12.21095
H      11.38962      2.60115     12.50200
H      12.33763      3.39347     11.22695
C      11.39436      2.23286      6.60182
H      10.58773      2.21310      7.35726
H      11.26209      3.19466      6.07560
C      11.18548      1.06585      5.61828
C      12.30606      1.01906      4.57435
H      13.27911      0.81735      5.03397
H      12.37788      1.97003      4.03367
H      12.11552      0.23141      3.83673
C      11.14721     -0.25966      6.38612
H      10.94419     -1.09755      5.70982
H      10.36431     -0.24587      7.15226
H      12.09937     -0.46049      6.88588
C       9.84308      1.25790      4.89663
H       9.83915      2.19088      4.32212
H       9.01771      1.30333      5.61559
H       9.64343      0.43224      4.20332
C      12.71319      4.37668      8.63842
H      13.69820      1.09992     10.05640
H      13.68324      4.37328      9.19587
C      11.93476      5.65785      8.79711
C      10.74482      5.66126      7.83070
H      10.08838      4.80596      8.02170
H      11.08370      5.60020      6.79173
H      10.15416      6.57725      7.94385
C      12.84825      6.85922      8.49924
H      13.24832      6.81002      7.48293
H      13.69585      6.88137      9.19252
H      12.29804      7.80182      8.60557
C      11.41146      5.79073     10.23698
H      10.86839      6.73533     10.36214
H      12.23701      5.77729     10.95640
H      10.73392      4.96954     10.48537
110
C-Ni - 2S+1 = 3 - dispersion
Ta     12.71719      2.79628      7.65463
Ni     15.78810      2.53998      7.50012
C      16.97677      2.82805      9.28657
C      17.80791      2.80342      8.14230
H      18.38466      3.64290      7.78564
C      17.73759      1.52841      7.49345
C      16.83689      0.71072      8.29176
C      16.38740      1.53949      9.36262
H      15.69389      1.23120     10.12824
C      16.79637      3.96811     10.26194
C      15.37189      3.96207     10.82479
H      14.63248      4.05572     10.02166
H      15.23560      4.79889     11.51812
H      15.15879      3.04186     11.37536
C      17.05488      5.31165      9.57170
H      18.08225      5.38683      9.20125
H      16.89944      6.13356     10.27790
H      16.37344      5.45544      8.72803
C      17.80506      3.77797     11.40822
H      17.63555      2.82633     11.92177
H      17.70794      4.58533     12.14260
H      18.83224      3.77988     11.02939
C      18.64910      1.23014      6.30257
C      19.09739      2.54481      5.63538
H      18.24710      3.16277      5.33491
H      19.67960      2.31519      4.73796
H      19.73932      3.13905      6.29146
C      19.92699      0.54441      6.82615
H      20.42438      1.18264      7.56327
H      20.62526      0.37019      5.99969
H      19.71826     -0.41388      7.30208
C      18.00077      0.37678      5.20535
H      17.78006     -0.63868      5.52951
H      18.68094      0.30234      4.35054
H      17.06856      0.82723      4.85676
C      16.36214     -0.73958      8.16409
C      17.53653     -1.71641      7.99442
H      17.16155     -2.74484      8.02297
H      18.25641     -1.59847      8.81069
H      18.06914     -1.59282      7.05343
C      15.64542     -1.17811      9.45432
H      14.72878     -0.61219      9.62851
H      16.29529     -1.07755     10.32951
H      15.36205     -2.23147      9.36550
C      15.35037     -0.89173      7.01545
H      14.46882     -0.27785      7.21812
H      15.02748     -1.93550      6.93039
H      15.75644     -0.57781      6.05457
C      14.26240      2.73247      6.24791
H      14.08625      1.74971      5.76827
C      14.67318      3.80520      5.20057
C      13.45553      4.46644      4.53123
H      12.85285      5.02893      5.25012
H      12.80765      3.72023      4.06895
H      13.78312      5.16651      3.75247
C      15.50398      4.90952      5.86782
H      15.75883      5.70357      5.15616
H      16.45132      4.51381      6.26385
H      14.95257      5.35544      6.70152
C      15.50383      3.15044      4.09069
H      14.92964      2.36319      3.58954
H      16.40671      2.69427      4.50168
H      15.80623      3.88262      3.33245
C      12.75626      1.20672      9.15606
H      12.66409      0.29714      8.53645
C      11.76338      1.11909     10.33664
C      11.63493     -0.33723     10.80370
H      12.61166     -0.74040     11.09365
H      11.23629     -0.97018     10.00255
H      10.96381     -0.42359     11.66714
C      10.37545      1.63430      9.93435
H       9.66701      1.54897     10.76683
H       9.96854      1.06467      9.09199
H      10.41799      2.69002      9.63962
C      12.29148      1.96800     11.49567
H      13.24652      1.57245     11.86035
H      11.58794      1.97465     12.33623
H      12.45467      3.00023     11.17821
C      10.92190      2.59607      6.42555
H      10.19245      2.61731      7.25941
H      10.69568      3.50193      5.84916
C      10.63144      1.35164      5.55371
C      11.30301      1.48347      4.18443
H      12.39022      1.55408      4.28533
H      10.95201      2.37920      3.66036
H      11.07765      0.61549      3.55376
C      11.13279      0.06111      6.21310
H      10.85118     -0.81606      5.61897
H      10.71525     -0.06732      7.21716
H      12.22656      0.05432      6.29661
C       9.11330      1.23359      5.34706
H       8.71408      2.14289      4.88458
H       8.60035      1.09332      6.30547
H       8.86046      0.38406      4.70035
C      12.51816      4.60642      8.24431
H      13.77909      1.17017      9.55126
H      12.72866      4.82801      7.15847
C      12.17639      5.87426      8.97934
C      10.93944      6.50419      8.31448
H      10.09220      5.81232      8.35002
H      11.13893      6.73676      7.26264
H      10.65236      7.43417      8.82061
C      13.35034      6.86381      8.90321
H      13.58949      7.10581      7.86178
H      14.24475      6.43811      9.36585
H      13.10733      7.80022      9.42014
C      11.85728      5.58303     10.44875
H      11.56695      6.50291     10.96935
H      12.72657      5.16417     10.96255
H      11.03260      4.86895     10.53397
110
B-Ni - W - 2S+1 = 1 - dispersion 
Ta     12.82227      3.28435      7.57436
Ni     15.12868      2.26993      8.20017
C      16.80272      2.43673      9.44769
C      17.24692      2.46336      8.11116
H      17.74851      3.30418      7.66040
C      17.22064      1.11906      7.52532
C      16.57373      0.28548      8.45443
C      16.23136      1.14693      9.59182
H      15.80179      0.77956     10.50710
C      17.00747      3.51841     10.49088
C      16.66797      2.98280     11.88521
H      15.63162      2.64382     11.95103
H      16.81179      3.76497     12.63792
H      17.31341      2.13744     12.14509
C      16.16186      4.76073     10.18160
H      16.40703      5.15445      9.19134
H      16.34140      5.55061     10.92083
H      15.09704      4.51621     10.18171
C      18.49350      3.91827     10.48102
H      19.13224      3.04789     10.66169
H      18.69620      4.66195     11.26013
H      18.78061      4.35294      9.51887
C      17.92598      0.85852      6.19262
C      18.45665      2.17398      5.59634
H      17.67967      2.92962      5.50449
H      18.86371      1.98375      4.59815
H      19.26372      2.58969      6.20753
C      19.19333      0.00344      6.40589
H      19.83089      0.46476      7.16677
H      19.76361     -0.04216      5.47077
H      18.98432     -1.01497      6.71764
C      16.99114      0.21588      5.15818
H      16.61829     -0.75606      5.48179
H      17.51267      0.07302      4.20501
H      16.12350      0.85702      4.98074
C      16.15336     -1.19113      8.45342
C      17.16779     -2.15150      7.81779
H      16.81489     -3.17932      7.95512
H      18.14618     -2.06864      8.29957
H      17.28956     -1.99859      6.74645
C      15.98897     -1.69040      9.90140
H      15.18297     -1.18282     10.42857
H      16.91424     -1.55453     10.47093
H      15.74912     -2.75875      9.89559
C      14.80624     -1.35874      7.72888
H      14.02921     -0.78284      8.23407
H      14.50099     -2.41194      7.71604
H      14.86443     -1.00443      6.69677
C      14.45797      3.08476      6.41697
H      14.46810      2.11601      5.88975
C      14.93183      4.23660      5.49169
C      13.72440      5.12185      5.11073
H      13.30887      5.64441      5.97620
H      12.92917      4.52498      4.65275
H      14.02331      5.89204      4.38909
C      15.96850      5.14224      6.16121
H      16.21752      5.99137      5.51371
H      16.88895      4.60419      6.38642
H      15.58038      5.53544      7.10605
C      15.46913      3.67825      4.16625
H      14.67477      3.15289      3.62536
H      16.28735      2.97489      4.31000
H      15.82867      4.48936      3.52208
C      13.22794      1.81120      8.88627
H      13.03326      0.90732      8.27692
C      12.62330      1.59724     10.28695
C      13.14352      0.34343     10.99787
H      14.17306      0.47164     11.33357
H      13.09709     -0.53116     10.34252
H      12.53681      0.13128     11.88595
C      11.10628      1.39958     10.08871
H      10.60842      1.21560     11.04851
H      10.90337      0.54698      9.43146
H      10.64620      2.28648      9.64088
C      12.83209      2.79931     11.20953
H      13.88505      3.08142     11.24802
H      12.49874      2.56975     12.22775
H      12.26359      3.66867     10.86907
C      11.13230      2.59551      6.42610
H      10.44332      2.34694      7.25779
H      10.73466      3.53340      5.99125
C      11.05943      1.47120      5.37790
C      11.75522      1.91118      4.08778
H      12.80882      2.13439      4.27457
H      11.28543      2.81106      3.67413
H      11.70115      1.12428      3.32714
C      11.74223      0.20696      5.91039
H      11.63214     -0.62324      5.20368
H      11.30799     -0.10462      6.86684
H      12.81328      0.37217      6.06510
C       9.58838      1.15462      5.07005
H       9.06737      2.04497      4.70060
H       9.06679      0.80926      5.96981
H       9.50117      0.37142      4.30776
C      12.61868      5.23641      8.47878
H      12.92524      4.99264      9.51233
H      13.44370      5.86070      8.09529
C      11.31771      6.06165      8.53013
C      10.96075      6.58697      7.13546
H      10.80948      5.76872      6.42301
H      11.75450      7.23092      6.74173
H      10.03708      7.17573      7.16704
C      11.50699      7.25553      9.47645
H      12.33094      7.89306      9.13803
H      11.74172      6.91474     10.49087
H      10.60081      7.87115      9.52745
C      10.16492      5.19453      9.05194
H       9.24365      5.78081      9.14351
H      10.39581      4.78089     10.03949
H       9.95181      4.35912      8.37486
110
B-Ni - ᑎ - 2S+1 = 1 - dispersion
Ta      2.37928      7.97129      9.50897
Ni      3.72947      5.73673      9.42082
C       4.37989      7.60702      9.69049
H       4.60211      7.64876     10.77414
C       5.53063      8.26289      8.91263
C       5.34580      8.02873      7.41299
H       5.30786      6.95751      7.19910
H       6.16038      8.47907      6.83390
H       4.40514      8.46420      7.06626
C       5.53276      9.77523      9.20076
H       4.61865     10.25126      8.83545
H       6.38366     10.26529      8.71218
H       5.60595      9.96539     10.27741
C       6.89799      7.72303      9.34720
H       7.05484      7.87681     10.42035
H       7.70303      8.24250      8.81382
H       6.98672      6.65910      9.13565
C       1.90552      6.16004      8.73047
H       1.26122      5.71673      9.51695
C       1.32498      5.85637      7.34542
C       1.26758      4.35942      7.02549
H       2.26904      3.93461      6.99126
H       0.79589      4.19875      6.04849
H       0.68493      3.81475      7.77330
C      -0.11744      6.39320      7.31617
H      -0.73285      5.87981      8.06393
H      -0.57839      6.23366      6.33375
H      -0.14681      7.46382      7.53708
C       2.16205      6.55418      6.27099
H       2.19568      7.63403      6.44641
H       1.74947      6.38335      5.26992
H       3.19053      6.18631      6.29110
C       1.49035      8.04811     11.46773
C       1.49529      9.28790     12.38688
C       0.45344     10.31064     11.92244
H       0.68753     10.70535     10.92913
H       0.41302     11.16040     12.61282
H      -0.54576      9.86211     11.88282
C       1.14941      8.84565     13.81657
H       0.16672      8.36259     13.84787
H       1.12830      9.70132     14.50192
H       1.88836      8.12995     14.19147
C       2.88224      9.94387     12.39178
H       3.65296      9.23738     12.71494
H       2.90651     10.80293     13.07184
H       3.16087     10.30458     11.39451
C       1.79517      9.72202      8.47122
C       1.55082     10.56379      7.21310
C       1.20504     12.00051      7.64005
H       2.03270     12.45354      8.19747
H       0.31762     12.01550      8.28275
H       1.00090     12.63138      6.76736
C       2.80058     10.59842      6.32902
H       2.64302     11.26581      5.47443
H       3.03728      9.60540      5.93847
H       3.67256     10.96162      6.88190
C       0.37587      9.99574      6.41147
H      -0.53271      9.94951      7.02271
H       0.58898      8.98944      6.04524
H       0.16424     10.63208      5.54523
C       4.49487      4.57416     11.34282
C       5.39518      4.71424     10.20883
H       6.37944      5.14367     10.28117
C       4.90829      4.01827      9.07648
C       3.59373      3.63731      9.44414
H       2.92250      3.07351      8.81646
C       3.35144      3.89554     10.85626
C       4.93621      5.05209     12.73316
C       4.90776      3.89395     13.74483
H       3.89503      3.55887     13.96947
H       5.36356      4.21291     14.68910
H       5.47274      3.03646     13.36619
C       4.11086      6.22906     13.27200
H       4.21324      7.09441     12.61354
H       4.47315      6.52126     14.26469
H       3.05209      5.99559     13.35797
C       6.39333      5.54599     12.68709
H       7.08111      4.75769     12.36616
H       6.69761      5.86875     13.68801
H       6.50702      6.39944     12.01361
C       5.70543      3.52695      7.88599
C       6.95265      4.37924      7.64378
H       6.68642      5.40511      7.38055
H       7.53883      3.95980      6.81910
H       7.59971      4.40729      8.52610
C       6.15184      2.08844      8.21437
H       6.76240      2.07142      9.12282
H       6.74382      1.66679      7.39335
H       5.28455      1.44183      8.38065
C       4.86897      3.50420      6.60597
H       4.00554      2.83987      6.70466
H       5.46836      3.14019      5.76415
H       4.50393      4.50558      6.36311
C       2.11563      3.29280     11.52872
C       2.50705      1.91007     12.09046
H       3.29109      1.97895     12.84513
H       2.87702      1.26795     11.28490
H       1.63573      1.42198     12.54337
C       0.98746      3.04364     10.51230
H       0.12415      2.61521     11.03180
H       1.27802      2.33660      9.73178
H       0.66560      3.96900     10.03047
C       1.50233      4.15567     12.63618
H       1.25509      5.15259     12.25890
H       2.15963      4.26712     13.49759
H       0.57703      3.69248     12.99592
H       2.05306      7.23563     11.95547
H       0.46135      7.66258     11.36311
H       2.46035     10.30696      9.15377
H       0.83290      9.66252      9.04120
110
B-Ni - W - 2S+1 = 3 - dispersion 
Ta     12.83449      3.20603      7.71464
Ni     15.34557      2.07145      7.97515
C      16.93254      2.35988      9.45292
C      17.56032      2.48574      8.18789
H      18.05762      3.38037      7.84454
C      17.47864      1.26964      7.45648
C      16.70772      0.35017      8.27896
C      16.42892      1.03367      9.50461
H      15.88553      0.61106     10.33216
C      16.94964      3.41506     10.53833
C      16.31514      2.88126     11.82265
H      15.27522      2.59406     11.65522
H      16.33078      3.64898     12.60314
H      16.85507      2.00582     12.19807
C      16.18260      4.65869     10.06920
H      16.60331      5.05733      9.14115
H      16.21367      5.44958     10.82750
H      15.13607      4.40700      9.87611
C      18.41036      3.79865     10.83038
H      18.98745      2.92161     11.14018
H      18.45826      4.54299     11.63322
H      18.89437      4.22524      9.94667
C      18.34601      1.06125      6.21340
C      18.80789      2.41040      5.63466
H      17.96943      3.05408      5.36609
H      19.39793      2.23257      4.73022
H      19.44766      2.95460      6.33482
C      19.63100      0.33051      6.65975
H      20.15312      0.91957      7.42012
H      20.30545      0.20024      5.80528
H      19.42571     -0.65177      7.08407
C      17.67858      0.28496      5.07156
H      17.48508     -0.75646      5.32508
H      18.33397      0.28631      4.19416
H      16.72987      0.74340      4.78255
C      16.21098     -1.07760      8.02708
C      17.35334     -2.06187      7.73105
H      16.95767     -3.08277      7.69365
H      18.10945     -2.02237      8.52159
H      17.84785     -1.87264      6.77929
C      15.50140     -1.61342      9.27831
H      14.64279     -0.99297      9.53652
H      16.17234     -1.65653     10.14200
H      15.13574     -2.62688      9.08488
C      15.16728     -1.10377      6.89631
H      14.28678     -0.52450      7.19234
H      14.83784     -2.13073      6.70042
H      15.54221     -0.68282      5.96509
C      14.32042      2.91106      6.37984
H      14.29137      1.88755      5.95202
C      14.80667      3.96711      5.36857
C      13.61481      4.82232      4.89974
H      13.15469      5.35608      5.73756
H      12.84743      4.20163      4.43031
H      13.93664      5.58009      4.17455
C      15.83678      4.90543      6.00797
H      16.18824      5.65545      5.28916
H      16.69489      4.34458      6.38008
H      15.40032      5.43465      6.86172
C      15.40687      3.29268      4.13200
H      14.66197      2.65837      3.63885
H      16.25727      2.66475      4.39913
H      15.74990      4.03693      3.40366
C      13.00668      1.69729      9.01028
H      13.11080      0.72316      8.50483
C      12.44232      1.52810     10.42365
C      13.19780      0.49884     11.27194
H      14.24021      0.78453     11.42106
H      13.17437     -0.48867     10.80289
H      12.73328      0.40582     12.26079
C      10.99340      1.02259     10.26902
H      10.52610      0.87583     11.25096
H      10.96900      0.06678      9.73557
H      10.38766      1.73801      9.70414
C      12.40277      2.85994     11.18044
H      13.39586      3.31242     11.24697
H      12.02331      2.71835     12.19856
H      11.74157      3.57226     10.68034
C      11.03852      2.68820      6.62984
H      10.31098      2.65662      7.46360
H      10.82447      3.62945      6.08695
C      10.75121      1.50397      5.68917
C      11.46384      1.70573      4.34933
H      12.54426      1.79316      4.49250
H      11.11311      2.61691      3.85133
H      11.27271      0.86183      3.67670
C      11.22654      0.18993      6.31486
H      10.93164     -0.66527      5.69575
H      10.80436      0.05320      7.31509
H      12.31674      0.17579      6.40684
C       9.23802      1.41686      5.43649
H       8.86007      2.35266      5.00961
H       8.69702      1.23117      6.37128
H       8.99654      0.60540      4.73963
C      12.70113      5.22254      8.52230
H      13.02107      5.06636      9.56816
H      13.54634      5.75619      8.04932
C      11.47328      6.15991      8.53130
C      11.11375      6.59265      7.10614
H      10.84439      5.73666      6.47933
H      11.95291      7.11044      6.62891
H      10.25945      7.27901      7.11441
C      11.80289      7.41487      9.35334
H      12.66194      7.94462      8.92715
H      12.05140      7.14921     10.38683
H      10.95464      8.10978      9.37725
C      10.26330      5.46275      9.16472
H       9.39019      6.12520      9.16636
H      10.46650      5.18331     10.20365
H       9.98805      4.55590      8.61561
110
B-Ni - ᑎ - 2S+1 = 3 - dispersion 
Ta      2.36339      8.05329      9.48799
Ni      3.87319      5.80182      9.45286
C       4.37914      7.83468      9.65160
H       4.58181      8.13003     10.70018
C       5.57356      8.19647      8.75933
C       5.33833      7.66201      7.34497
H       5.21956      6.57073      7.35584
H       6.17467      7.89971      6.67770
H       4.42701      8.08863      6.91694
C       5.69794      9.72752      8.70374
H       4.80441     10.17400      8.26563
H       6.56576     10.02932      8.10398
H       5.82352     10.13988      9.71124
C       6.89960      7.65166      9.30252
H       7.08241      8.02515     10.31589
H       7.73809      7.97058      8.67166
H       6.89380      6.56343      9.33758
C       1.70906      6.60617      8.32626
H       0.97403      6.33614      9.13489
C       1.29413      5.97488      7.01153
C       1.42610      4.44821      7.00928
H       2.46156      4.15594      7.16391
H       1.08945      4.03952      6.04912
H       0.81872      4.00125      7.80021
C      -0.19380      6.29758      6.77241
H      -0.81207      5.84780      7.55744
H      -0.52316      5.88990      5.80932
H      -0.38213      7.37212      6.77415
C       2.13916      6.54282      5.86719
H       2.05146      7.63156      5.81698
H       1.81757      6.12766      4.90553
H       3.19472      6.29580      6.00724
C       1.41628      7.83574     11.43418
C       1.25374      8.98351     12.45461
C       0.03545      9.84417     12.10378
H       0.13945     10.32319     11.12552
H      -0.10422     10.63869     12.84533
H      -0.87637      9.23685     12.08447
C       1.03061      8.38640     13.85274
H       0.15388      7.72949     13.85954
H       0.86861      9.17392     14.59861
H       1.89597      7.79644     14.16986
C       2.51382      9.85820     12.48686
H       3.39939      9.26178     12.72999
H       2.42511     10.64674     13.24276
H       2.69082     10.34986     11.52357
C       2.00587     10.05606      8.76973
C       1.59019     10.75076      7.46639
C       1.27850     12.22832      7.75222
H       2.15245     12.73898      8.17192
H       0.45719     12.32156      8.47190
H       0.98593     12.75614      6.83668
C       2.72265     10.67400      6.43815
H       2.42094     11.14128      5.49369
H       2.99436      9.63480      6.23163
H       3.61903     11.19225      6.79352
C       0.34251     10.08140      6.89132
H      -0.47618     10.07835      7.62052
H       0.55987      9.04549      6.62728
H      -0.00616     10.60163      5.99201
C       4.62923      4.63948     11.38391
C       5.56371      4.55359     10.31101
H       6.58399      4.89235     10.36510
C       4.98932      3.91118      9.18668
C       3.64601      3.64136      9.54769
H       2.93739      3.10693      8.93576
C       3.39256      4.07067     10.89771
C       5.07953      5.15832     12.75171
C       5.05958      4.00814     13.77467
H       4.05736      3.61617     13.94950
H       5.45547      4.35257     14.73677
H       5.68465      3.17988     13.42585
C       4.25521      6.34887     13.25406
H       4.33899      7.17932     12.54889
H       4.63474      6.68733     14.22487
H       3.20233      6.11181     13.37387
C       6.53344      5.65723     12.68384
H       7.23130      4.85666     12.42078
H       6.82768      6.04127     13.66569
H       6.64192      6.46805     11.95884
C       5.74801      3.37101      7.98947
C       7.06174      4.12683      7.76452
H       6.88599      5.18057      7.53554
H       7.60442      3.68548      6.92211
H       7.71512      4.07214      8.64039
C       6.07586      1.89792      8.30286
H       6.67588      1.82105      9.21493
H       6.63970      1.44410      7.47961
H       5.15925      1.31921      8.45274
C       4.91968      3.42809      6.70414
H       4.00773      2.83060      6.78692
H       5.49810      3.02908      5.86397
H       4.63337      4.45538      6.45927
C       2.11395      3.57094     11.58246
C       2.37934      2.10745     11.99506
H       3.20107      2.03855     12.71254
H       2.64769      1.50390     11.12278
H       1.48516      1.67045     12.45483
C       0.93650      3.57796     10.59390
H       0.02611      3.24462     11.10262
H       1.09674      2.90648      9.74789
H       0.76462      4.58341     10.20164
C       1.62929      4.34173     12.81308
H       1.38677      5.37727     12.56791
H       2.34496      4.33409     13.63373
H       0.71323      3.87031     13.18506
H       2.11935      7.09498     11.85048
H       0.45884      7.30096     11.33654
H       2.82293     10.63253      9.23809
H       1.15546     10.15250      9.48748
110
B-Ni - W - 2S+1 = 5 - dispersion 
Ta     12.68027      3.16348      7.60524
Ni     15.13442      1.98390      8.05243
C      16.96864      2.36474      9.45157
C      17.67756      2.47884      8.22653
H      18.17755      3.37931      7.90032
C      17.65523      1.25830      7.50796
C      16.86253      0.32377      8.29695
C      16.47882      1.02403      9.48995
H      15.96753      0.57779     10.32616
C      16.93657      3.41268     10.54569
C      16.29231      2.85329     11.81499
H      15.26421      2.53630     11.62920
H      16.26978      3.61810     12.59812
H      16.85162      1.99328     12.19757
C      16.14666      4.64194     10.07238
H      16.58308      5.06191      9.16119
H      16.14087      5.42421     10.84018
H      15.10962      4.37067      9.85112
C      18.37997      3.83462     10.87154
H      18.97585      2.97144     11.18455
H      18.38879      4.57113     11.68286
H      18.87005      4.28518     10.00326
C      18.52327      1.07171      6.26293
C      19.01275      2.43333      5.73713
H      18.18612      3.10837      5.50769
H      19.59049      2.28312      4.81980
H      19.66924      2.93132      6.45632
C      19.79688      0.29184      6.65387
H      20.34342      0.83402      7.43171
H      20.45560      0.18598      5.78382
H      19.57743     -0.70400      7.03611
C      17.80999      0.36823      5.10015
H      17.58985     -0.67750      5.31152
H      18.44255      0.39068      4.20620
H      16.86725      0.86746      4.86245
C      16.37868     -1.10678      8.03326
C      17.51337     -2.07624      7.66976
H      17.11876     -3.09691      7.62123
H      18.29843     -2.05519      8.43208
H      17.96973     -1.86126      6.70471
C      15.71811     -1.68012      9.29659
H      14.84854     -1.09156      9.59178
H      16.41678     -1.71590     10.13841
H      15.37594     -2.70072      9.09792
C      15.29751     -1.11329      6.93429
H      14.42110     -0.54538      7.26897
H      14.96562     -2.13755      6.72796
H      15.64640     -0.67164      6.00151
C      14.54454      2.76105      6.28744
H      14.24956      1.89430      5.66761
C      14.94514      3.92098      5.39034
C      13.66541      4.66224      4.94023
H      13.13506      5.11436      5.78645
H      12.97748      3.99576      4.41345
H      13.92764      5.48561      4.26509
C      15.84606      4.90811      6.13800
H      16.12015      5.75173      5.49469
H      16.75790      4.41425      6.47795
H      15.34120      5.30561      7.02328
C      15.64706      3.41380      4.12349
H      14.98927      2.74516      3.55746
H      16.55753      2.86528      4.36563
H      15.92034      4.25146      3.47179
C      12.87942      1.65531      8.92961
H      12.84948      0.66938      8.41717
C      12.39793      1.48090     10.37227
C      13.19910      0.43252     11.15207
H      14.24327      0.72852     11.26252
H      13.16683     -0.53641     10.64452
H      12.78158      0.29601     12.15667
C      10.93969      0.98436     10.30119
H      10.53021      0.84744     11.30964
H      10.87792      0.02467      9.77725
H      10.30758      1.70051      9.76798
C      12.41257      2.80638     11.13898
H      13.40199      3.26985     11.11176
H      12.13275      2.65246     12.18742
H      11.70230      3.51430     10.70286
C      10.72295      2.67478      6.81006
H      10.02569      2.59283      7.66268
H      10.47027      3.63838      6.32044
C      10.41552      1.53908      5.81225
C      11.14712      1.78348      4.48878
H      12.23265      1.79693      4.63648
H      10.85467      2.74422      4.04916
H      10.91809      0.99651      3.76095
C      10.85382      0.18438      6.37774
H      10.54011     -0.63396      5.71911
H      10.42183      0.01275      7.36847
H      11.94350      0.13146      6.47758
C       8.90440      1.49700      5.53884
H       8.55479      2.45679      5.14190
H       8.34909      1.29438      6.46128
H       8.64936      0.71614      4.81190
C      12.60693      5.16076      8.50075
H      12.82776      5.03083      9.57144
H      13.53284      5.61087      8.08635
C      11.47287      6.20221      8.38641
C      11.20811      6.59274      6.92918
H      10.90283      5.73009      6.32758
H      12.10255      7.02912      6.46989
H      10.40660      7.33765      6.86558
C      11.86839      7.46736      9.16302
H      12.78393      7.90714      8.75128
H      12.05415      7.23367     10.21717
H      11.07875      8.22760      9.11918
C      10.18986      5.62923      9.00051
H       9.37762      6.36502      8.97337
H      10.35133      5.34904     10.04747
H       9.85415      4.73875      8.46031
110
B-Ni - ᑎ - 2S+1 = 5 - dispersion
Ta     14.43020      3.75789     10.54374
Ni     12.11629      6.04691     10.08033
C      12.36333      4.05520     10.17330
H      12.14660      3.74548      9.13274
C      14.70489      1.65763     10.94331
H      13.88184      1.20989     10.35308
H      15.56060      1.64497     10.22814
C      10.85033      7.99017      9.99815
C       9.42817      8.24521     10.50646
C      12.16461      8.32920     10.51250
C       9.19219      7.90665     11.98430
H       9.41092      6.85603     12.19311
H       8.13999      8.08104     12.23245
H       9.78780      8.51396     12.66322
C      15.73330      4.10416      8.84108
H      15.28309      5.05395      8.49794
H      16.73021      4.38671      9.22655
C      12.52112      7.80816     12.95180
H      11.49574      7.46002     13.07901
H      12.86862      8.19723     13.91606
H      13.14053      6.94131     12.69383
C      11.05241      7.47546      8.67726
H      10.26680      7.13177      8.02111
C      12.42885      7.53001      8.32670
C      13.00683      7.19592      6.97116
C      11.05827      2.01324     10.90231
H      10.77563      1.81853      9.86162
H      10.26158      1.62319     11.54805
H      11.97002      1.45297     11.11312
C      13.10246      8.02473      9.46907
H      14.16980      8.16544      9.53665
C      11.26679      3.51614     11.13068
C      14.63183      2.39091      7.31112
H      13.78998      3.06792      7.13981
H      14.36093      1.71842      8.13181
H      14.75474      1.77727      6.41068
C      12.63946      8.88426     11.85835
C      12.73588      5.72271      6.63969
H      13.21455      5.07541      7.37808
H      13.12393      5.46832      5.64724
H      11.66328      5.50518      6.65256
C      15.06511      0.70044     12.09194
C      11.69460      3.76422     12.58165
H      12.64670      3.26730     12.80025
H      10.95380      3.38217     13.29402
H      11.83115      4.83515     12.77124
C      15.91946      3.16653      7.62398
C      14.51313      7.46686      6.94324
H      14.72689      8.52320      7.13637
H      14.92539      7.21353      5.96170
H      15.04355      6.86947      7.68999
C       8.40983      7.41863      9.69796
H       8.36905      7.73366      8.65174
H       7.41053      7.56833     10.11810
H       8.63196      6.34951      9.72851
C      15.92792      5.44135     12.97163
C      14.12134      9.28498     11.76416
H      14.76441      8.43229     11.54004
H      14.44987      9.69225     12.72519
H      14.27873     10.05217     10.99943
C       9.91893      4.20800     10.88848
H      10.00064      5.28566     11.07953
H       9.13090      3.81738     11.54534
H       9.59716      4.07982      9.84919
C      16.16020      6.85760     13.51198
H      16.65701      7.48667     12.76537
H      16.79522      6.83224     14.40517
H      15.21696      7.33714     13.78590
C       9.09234      9.72832     10.24627
H       9.74315     10.40493     10.80010
H       8.05618      9.93589     10.53705
H       9.20002      9.95758      9.18152
C      15.10981      5.41808     11.69726
H      15.08735      6.39990     11.19565
C      12.32434      8.08851      5.91945
H      11.24614      7.90583      5.88275
H      12.73586      7.88606      4.92448
H      12.48007      9.14798      6.14620
C      11.89428     10.16364     12.26900
H      11.96826     10.92121     11.48230
H      12.34865     10.57568     13.17642
H      10.83949      9.99954     12.48207
C      16.30760      3.99719      6.39170
H      17.20900      4.58761      6.59006
H      15.50526      4.69062      6.12203
H      16.50583      3.35574      5.52414
C      17.04941      2.16867      7.90360
H      17.19268      1.49478      7.05123
H      16.83836      1.54854      8.78072
H      17.99474      2.69257      8.08371
C      15.23245      4.60048     14.05115
H      15.85345      4.52140     14.95119
H      15.02991      3.59209     13.68042
H      14.27473      5.05080     14.33186
C      15.16393     -0.73137     11.54058
H      15.92607     -0.79432     10.75548
H      14.20931     -1.04910     11.10609
H      15.43054     -1.44572     12.32899
C      16.41805      1.08073     12.69950
H      16.71432      0.36189     13.47215
H      16.38127      2.07007     13.16038
H      17.20242      1.09310     11.93346
C      13.99412      0.73116     13.18675
H      13.00934      0.46624     12.78894
H      13.91771      1.72563     13.63559
H      14.23456      0.01957     13.98540
C      17.30100      4.82246     12.63105
H      17.82277      5.42830     11.88260
H      17.18959      3.81246     12.22714
H      17.93053      4.76703     13.52797
110
A-Ni - 2S+1 = 1 - without dispersion
Ta      5.43237      2.95724     27.89583
Ni      4.57033      2.47150     25.38994
C       5.63158      2.78733     23.61684
C       4.25193      2.91413     23.21910
H       3.82028      3.82609     22.83363
C       3.56699      1.70394     23.38063
C       4.54970      0.75923     23.96844
C       5.80320      1.43148     23.99319
H       6.73484      0.98982     24.30899
C       6.71052      3.82014     23.34461
C       8.00707      3.47550     24.08624
H       7.83987      3.41878     25.16578
H       8.76673      4.24181     23.89691
H       8.41941      2.51650     23.75497
C       6.25061      5.22482     23.76273
H       5.34789      5.53402     23.22628
H       7.03297      5.95976     23.54127
H       6.02950      5.25823     24.83352
C       6.98904      3.81481     21.82541
H       7.32182      2.82680     21.49077
H       7.77272      4.54057     21.57861
H       6.09181      4.07907     21.25636
C       2.17099      1.51732     22.75639
C       1.48282      2.88011     22.53104
H       0.48616      2.71324     22.10929
H       2.02897      3.50375     21.81727
H       1.36227      3.44397     23.45895
C       2.36278      0.90301     21.34823
H       2.83826     -0.07800     21.37785
H       2.98604      1.55641     20.72931
H       1.39055      0.79243     20.85296
C       1.18347      0.65301     23.55724
H       1.02319      1.04898     24.56339
H       1.50237     -0.38478     23.65100
H       0.21461      0.64470     23.04551
C       4.43412     -0.72094     24.37694
C       3.94427     -1.60755     23.21397
H       2.91071     -1.41474     22.92808
H       4.00588     -2.66075     23.51037
H       4.57442     -1.47378     22.32824
C       3.52166     -0.90035     25.60547
H       3.94764     -0.37685     26.46674
H       3.43326     -1.96430     25.85671
H       2.51834     -0.50493     25.44788
C       5.81512     -1.28397     24.76520
H       6.51733     -1.25502     23.92517
H       5.70307     -2.33150     25.06436
H       6.25502     -0.74747     25.60857
C       3.86516      3.42001     26.74184
C       2.59225      4.25880     26.71575
C       1.37659      3.36613     26.41307
H       1.51661      2.84784     25.46398
H       0.46076      3.96810     26.35430
H       1.23831      2.61101     27.19157
C       2.69964      5.34225     25.62505
H       3.55381      6.00165     25.80399
H       1.79090      5.95717     25.61026
H       2.82968      4.88867     24.64031
C       2.33523      4.96148     28.06366
H       2.20371      4.23403     28.86960
H       1.42391      5.57039     28.01177
H       3.16213      5.62468     28.33352
C       6.83522      1.32901     27.38014
H       6.14731      0.49173     27.62788
H       7.02371      1.21204     26.31067
C       8.18258      1.07626     28.12324
C       9.27779      1.99764     27.56675
H      10.23849      1.80231     28.05832
H       9.03805      3.05513     27.71688
H       9.41590      1.83603     26.49194
C       8.61273     -0.38148     27.86925
H       9.57992     -0.59934     28.34013
H       8.71108     -0.58011     26.79611
H       7.87697     -1.08628     28.27349
C       8.08250      1.27525     29.64277
H       7.30703      0.63654     30.07752
H       7.85644      2.31357     29.91307
H       9.03234      1.02132     30.12852
C       4.53259      2.39334     29.76995
H       5.45249      2.42511     30.39395
H       4.03055      3.36245     29.97272
C       3.63460      1.24885     30.29011
C       3.30952      1.48939     31.77581
H       2.78082      2.43945     31.91447
H       4.22366      1.52388     32.37993
H       2.67349      0.69040     32.17603
C       2.32334      1.19144     29.49797
H       1.69025      0.37115     29.85718
H       2.51635      1.03815     28.43188
H       1.75347      2.12039     29.60731
C       4.35176     -0.10161     30.16111
H       3.72105     -0.91069     30.54787
H       5.28766     -0.11270     30.73065
H       4.58630     -0.33233     29.11690
C       6.69229      4.69119     28.20704
H       7.40422      4.14885     28.86954
H       7.21535      4.73191     27.23077
C       6.56428      6.12617     28.76139
C       7.97195      6.69883     29.01390
H       8.56427      6.70891     28.09182
H       8.51576      6.10090     29.75467
H       7.91818      7.72800     29.38936
C       5.79671      6.11997     30.09089
H       5.75780      7.12609     30.52475
H       6.28045      5.46192     30.82280
H       4.76627      5.77479     29.95848
C       5.84966      7.02880     27.74915
H       6.40665      7.07815     26.80670
H       5.75642      8.05055     28.13575
H       4.84676      6.65798     27.52402
110
A-Ni - 2S+1 = 3 - without dispersion
Ta      5.40401      2.96356     28.11104
Ni      4.42660      2.51075     25.22901
C       5.65913      2.79658     23.42359
C       4.28894      2.92049     23.08304
H       3.83480      3.82031     22.69474
C       3.59843      1.67614     23.27121
C       4.57631      0.74312     23.79992
C       5.81369      1.46494     23.88829
H       6.74533      1.04058     24.23010
C       6.73993      3.83976     23.20054
C       7.97470      3.55102     24.06338
H       7.72055      3.54915     25.12784
H       8.73914      4.31793     23.89748
H       8.42401      2.58310     23.81721
C       6.22232      5.24841     23.52958
H       5.36859      5.52486     22.90252
H       7.00971      5.99036     23.35492
H       5.90841      5.31497     24.57574
C       7.14718      3.78643     21.71247
H       7.52648      2.79497     21.44376
H       7.93404      4.52071     21.50340
H       6.29435      4.00793     21.06266
C       2.17953      1.51142     22.69167
C       1.47121      2.87720     22.56502
H       0.45414      2.72013     22.19101
H       1.97147      3.53958     21.85295
H       1.39610      3.39600     23.52404
C       2.32447      0.96369     21.25223
H       2.79058     -0.02266     21.22686
H       2.93800      1.63779     20.64566
H       1.33835      0.88534     20.77897
C       1.23021      0.60428     23.49001
H       1.09955      0.96114     24.51547
H       1.56337     -0.43225     23.53285
H       0.24434      0.60375     23.01188
C       4.49858     -0.74459     24.19235
C       4.00169     -1.62072     23.02546
H       2.96552     -1.42523     22.74999
H       4.06814     -2.67805     23.30600
H       4.62256     -1.47157     22.13562
C       3.62165     -0.96340     25.44092
H       4.03965     -0.42161     26.29559
H       3.58800     -2.02926     25.69728
H       2.59736     -0.61764     25.30375
C       5.90059     -1.28168     24.54174
H       6.59232     -1.19632     23.69701
H       5.82389     -2.34300     24.80032
H       6.33409     -0.76803     25.40345
C       3.96836      3.42511     26.90813
C       2.65219      4.21629     26.80662
C       1.47191      3.26972     26.52380
H       1.62515      2.73067     25.58502
H       0.53114      3.83038     26.44814
H       1.36647      2.52737     27.31891
C       2.72130      5.27257     25.68729
H       3.54286      5.97379     25.85736
H       1.78628      5.84560     25.64090
H       2.88425      4.80470     24.71211
C       2.35072      4.94971     28.12800
H       2.23900      4.24168     28.95357
H       1.41655      5.51969     28.04447
H       3.14854      5.65265     28.38295
C       6.70229      1.32680     27.42461
H       6.01088      0.49320     27.67762
H       6.81301      1.26307     26.33680
C       8.08450      1.01409     28.06950
C       9.16012      1.96546     27.52724
H      10.14225      1.72093     27.94915
H       8.94405      3.00888     27.77718
H       9.23886      1.89014     26.43722
C       8.48945     -0.42588     27.70278
H       9.46876     -0.68214     28.12639
H       8.55315     -0.55284     26.61629
H       7.76037     -1.15082     28.08262
C       8.04610      1.11828     29.60130
H       7.28778      0.45297     30.02572
H       7.83032      2.13813     29.94090
H       9.01456      0.83774     30.03236
C       4.50400      2.47869     30.02810
H       5.40282      2.53805     30.67769
H       3.96906      3.43024     30.21682
C       3.62627      1.31146     30.53794
C       3.22935      1.57610     32.00214
H       2.65551      2.50553     32.09208
H       4.11553      1.66719     32.64098
H       2.61193      0.76098     32.39938
C       2.35161      1.18162     29.69607
H       1.72748      0.35718     30.06186
H       2.59302      0.99357     28.64524
H       1.75216      2.09711     29.74327
C       4.39776     -0.01378     30.47883
H       3.78052     -0.83773     30.85603
H       5.30453      0.02713     31.09283
H       4.69200     -0.26234     29.45336
C       6.67563      4.66953     28.51043
H       7.29596      4.20214     29.30626
H       7.29354      4.56686     27.59139
C       6.54814      6.16701     28.85169
C       7.94882      6.75255     29.11264
H       8.59177      6.64324     28.23157
H       8.44038      6.24457     29.95078
H       7.89266      7.82069     29.35581
C       5.70394      6.34190     30.12228
H       5.64085      7.39838     30.40877
H       6.14391      5.79469     30.96470
H       4.68401      5.97143     29.97944
C       5.90976      6.93168     27.68792
H       6.52348      6.85083     26.78339
H       5.80664      7.99652     27.92829
H       4.91996      6.53370     27.45294
110
A-Ni - 2S+1 = 5 - without dispersion
Ta      5.32828      2.97502     28.22887
Ni      4.21626      2.28021     25.08232
C       5.56723      2.87740     23.39911
C       4.21443      2.93289     22.97583
H       3.71810      3.82796     22.63082
C       3.60033      1.63967     23.04998
C       4.61789      0.73174     23.56422
C       5.79218      1.52675     23.77345
H       6.72617      1.14984     24.16238
C       6.58802      3.99656     23.30183
C       7.85147      3.66214     24.10413
H       7.62044      3.49626     25.16059
H       8.56683      4.48902     24.04097
H       8.35124      2.76735     23.71794
C       6.00274      5.32036     23.81556
H       5.11339      5.61741     23.25040
H       6.74051      6.12428     23.71367
H       5.72073      5.23819     24.86912
C       6.97114      4.15614     21.81478
H       7.38962      3.22706     21.41366
H       7.72144      4.94662     21.69668
H       6.09976      4.42278     21.20783
C       2.19580      1.42982     22.45381
C       1.42947      2.76728     22.37778
H       0.41826      2.58154     22.00134
H       1.89902      3.47657     21.69032
H       1.33793      3.24558     23.35724
C       2.35546      0.93306     20.99912
H       2.86262     -0.03118     20.94044
H       2.93654      1.65124     20.41147
H       1.37137      0.82764     20.52728
C       1.29417      0.46384     23.23847
H       1.15901      0.79648     24.27285
H       1.67370     -0.55750     23.25835
H       0.30387      0.42878     22.77116
C       4.62355     -0.77863     23.87471
C       4.16478     -1.61981     22.66886
H       3.11560     -1.46986     22.41422
H       4.29430     -2.68458     22.89287
H       4.76524     -1.38917     21.78261
C       3.77026     -1.10786     25.11648
H       4.17932     -0.60725     26.00179
H       3.78394     -2.18670     25.31258
H       2.72928     -0.80137     25.00842
C       6.05665     -1.25033     24.19148
H       6.74090     -1.06357     23.35737
H       6.04722     -2.32870     24.38065
H       6.45832     -0.76981     25.08798
C       3.91304      3.36375     26.68748
C       2.61143      4.16058     26.76408
C       1.43152      3.19062     26.54237
H       1.49869      2.70728     25.56128
H       0.47770      3.73173     26.58621
H       1.41336      2.40692     27.30603
C       2.58223      5.23837     25.66242
H       3.39644      5.95729     25.79470
H       1.63475      5.79134     25.69266
H       2.69250      4.78873     24.67193
C       2.39763      4.86171     28.11988
H       2.32838      4.13700     28.93588
H       1.46946      5.44678     28.11613
H       3.21821      5.55147     28.34299
C       6.47502      1.17787     27.76437
H       5.77509      0.40317     28.14609
H       6.41802      1.07518     26.66426
C       7.91184      0.80543     28.21848
C       8.94170      1.61737     27.42168
H       9.96286      1.36341     27.73033
H       8.80568      2.69344     27.56876
H       8.85918      1.41180     26.34804
C       8.16584     -0.69082     27.96075
H       9.18062     -0.98007     28.26163
H       8.05230     -0.93404     26.89825
H       7.46033     -1.31340     28.52328
C       8.11037      1.07429     29.71759
H       7.39076      0.51323     30.32151
H       7.99080      2.13695     29.95686
H       9.11746      0.77761     30.03507
C       4.63085      2.72816     30.29072
H       5.49365      2.87757     30.96614
H       4.06685      3.68073     30.36381
C       3.74672      1.59973     30.88593
C       3.14810      2.07062     32.22399
H       2.51191      2.95212     32.08162
H       3.93984      2.34288     32.93137
H       2.53657      1.28691     32.68927
C       2.59696      1.23270     29.93742
H       1.97417      0.43593     30.36290
H       2.97381      0.87868     28.96950
H       1.94640      2.09337     29.74808
C       4.58562      0.34279     31.15224
H       3.97465     -0.44601     31.60763
H       5.41326      0.56035     31.83716
H       5.01205     -0.05969     30.22737
C       6.73838      4.63157     28.24878
H       7.42900      4.06077     28.91414
H       7.25952      4.65357     27.27341
C       6.68163      6.08477     28.77744
C       8.11642      6.61273     28.96564
H       8.68018      6.56164     28.02685
H       8.65858      6.02109     29.71276
H       8.11720      7.65752     29.30123
C       5.95610      6.16217     30.12672
H       5.98557      7.18233     30.52841
H       6.42142      5.49872     30.86488
H       4.90443      5.87134     30.03617
C       5.96802      6.98249     27.75771
H       6.49294      6.97628     26.79565
H       5.92459      8.02087     28.10814
H       4.94282      6.64415     27.57852
110
C-Ni - 2S+1 = 1 - without dispersion
Ta      5.37253      2.98920     28.01974
Ni      4.33146      2.29962     25.27785
C       5.50297      2.71119     23.63997
C       4.16192      2.79828     23.10397
H       3.73770      3.70311     22.69490
C       3.51152      1.56757     23.18815
C       4.47175      0.63729     23.85205
C       5.69042      1.34243     24.00139
H       6.60684      0.92797     24.38969
C       6.58613      3.74921     23.39953
C       7.85781      3.43434     24.19325
H       7.66161      3.42241     25.26837
H       8.62000      4.19598     23.99640
H       8.28371      2.46541     23.91209
C       6.10713      5.16060     23.76387
H       5.21273      5.44778     23.20205
H       6.88945      5.89219     23.53252
H       5.87262      5.22808     24.82940
C       6.92108      3.70389     21.89118
H       7.26482      2.70779     21.59325
H       7.71667      4.42162     21.66067
H       6.04892      3.95778     21.28028
C       2.13443      1.36507     22.53603
C       1.47616      2.72564     22.22687
H       0.48256      2.55607     21.79959
H       2.04726      3.29939     21.49084
H       1.35484      3.34040     23.12292
C       2.33213      0.66797     21.16959
H       2.78341     -0.32024     21.26020
H       2.97847      1.27165     20.52438
H       1.36468      0.55234     20.66668
C       1.12810      0.57246     23.38604
H       0.97942      1.04026     24.36428
H       1.42877     -0.46318     23.54610
H       0.15834      0.54954     22.87674
C       4.35941     -0.83680     24.28787
C       3.89515     -1.75653     23.14264
H       2.85918     -1.58505     22.84939
H       3.97036     -2.80171     23.46258
H       4.52766     -1.63291     22.25735
C       3.42435     -0.99796     25.50366
H       3.83953     -0.47313     26.37046
H       3.32979     -2.05801     25.76753
H       2.42311     -0.60509     25.32483
C       5.73861     -1.36855     24.72615
H       6.46597     -1.33679     23.90812
H       5.63761     -2.41300     25.03895
H       6.14263     -0.81054     25.57552
C       3.76253      3.33044     26.70692
C       2.60768      4.34839     26.67200
C       1.29710      3.68876     26.21729
H       1.41542      3.23382     25.22973
H       0.48719      4.42552     26.16060
H       0.98546      2.90457     26.91728
C       2.96639      5.48147     25.69515
H       3.91025      5.95204     25.98322
H       2.18216      6.24856     25.70297
H       3.07067      5.09957     24.67616
C       2.38016      4.97094     28.06113
H       2.08617      4.21111     28.79134
H       1.58492      5.72584     28.02061
H       3.29447      5.45414     28.41790
C       6.92477      1.48841     27.48729
H       6.35315      0.56735     27.73109
H       7.10824      1.41274     26.40941
C       8.29742      1.39320     28.20958
C       9.27382      2.43136     27.64202
H      10.24157      2.37848     28.15562
H       8.88209      3.44580     27.76233
H       9.45564      2.25913     26.57517
C       8.89082     -0.00913     27.98079
H       9.87717     -0.10771     28.45198
H       9.00976     -0.21520     26.91062
H       8.24104     -0.78629     28.40035
C       8.15959      1.62049     29.72176
H       7.46477      0.90216     30.17210
H       7.79538      2.63277     29.93539
H       9.12719      1.50429     30.22547
C       4.50740      2.45445     29.93453
H       5.44301      2.45467     30.53230
H       4.00180      3.39377     30.22809
C       3.64077      1.25452     30.38389
C       3.48646      1.28005     31.91563
H       3.02125      2.21529     32.24720
H       4.46113      1.19832     32.41030
H       2.86100      0.44998     32.26717
C       2.24507      1.33290     29.75167
H       1.62672      0.48328     30.06549
H       2.30227      1.32260     28.65775
H       1.72577      2.24976     30.05222
C       4.29793     -0.07276     29.98086
H       3.71417     -0.92551     30.34778
H       5.30875     -0.15891     30.39457
H       4.37257     -0.16679     28.89156
C       6.17976      4.74194     28.15736
H       6.73279      4.56822     27.19494
C       6.54171      6.04949     28.82575
C       8.06918      6.14106     29.01125
H       8.58716      6.09621     28.04657
H       8.43880      5.31820     29.63133
H       8.34542      7.08569     29.49650
C       5.87123      6.13990     30.20538
H       6.12976      7.08271     30.70188
H       6.19488      5.31637     30.85097
H       4.78050      6.09349     30.12032
C       6.08060      7.23832     27.95998
H       6.54035      7.20186     26.96620
H       6.36164      8.19109     28.42644
H       4.99421      7.23101     27.82990
H       3.28881      2.21968     26.57151
110
C-Ni - 2S+1 = 3 - without dispersion
Ta      2.33427      7.88976      9.14867
Ni      4.51176      5.64602      9.95166
C       4.35707      7.63878      9.73744
H       4.23346      8.01476     10.77932
C       5.62216      8.28230      9.10376
C       5.65867      7.98308      7.59792
H       5.69472      6.90221      7.41482
H       6.54158      8.43072      7.12544
H       4.76936      8.37719      7.09518
C       5.58234      9.80522      9.32144
H       4.66609     10.22990      8.90524
H       6.44661     10.29397      8.85357
H       5.60267     10.04389     10.39153
C       6.92834      7.76847      9.73610
H       6.93295      7.93974     10.81829
H       7.79880      8.28579      9.31238
H       7.06018      6.69487      9.56357
C       1.70362      6.22559      7.86034
H       1.44256      5.44968      8.61005
C       0.62786      6.19354      6.74983
C       0.36295      4.73578      6.33097
H       1.28098      4.25856      5.96838
H      -0.38188      4.67901      5.52720
H      -0.01295      4.14429      7.17477
C      -0.68589      6.80202      7.25929
H      -1.04451      6.27512      8.15251
H      -1.47337      6.73830      6.49835
H      -0.55140      7.85775      7.51681
C       1.11696      6.97540      5.52586
H       1.37431      7.99948      5.81021
H       0.34965      7.00789      4.74285
H       2.01246      6.50914      5.09653
C       1.05885      7.81356     10.92270
C       0.45344      8.95483     11.77095
C      -0.65517      9.68612     11.00303
H      -0.26740     10.17471     10.10394
H      -1.11172     10.46178     11.62903
H      -1.44860      8.99362     10.69793
C      -0.16013      8.36310     13.05362
H      -0.94972      7.64067     12.81616
H      -0.60101      9.14705     13.68166
H       0.59902      7.84524     13.65133
C       1.55247      9.95396     12.16151
H       2.35422      9.45689     12.72143
H       1.15220     10.75393     12.79618
H       1.99652     10.41358     11.27168
C       1.98356      9.48856      8.15263
C       1.97728     10.76263      7.33415
C       2.17713     11.98722      8.25072
H       3.13165     11.93034      8.78235
H       1.37989     12.05021      8.99926
H       2.16545     12.91636      7.66636
C       3.10093     10.73094      6.28554
H       3.08245     11.64445      5.67906
H       2.98629      9.87431      5.61366
H       4.08513     10.66302      6.75748
C       0.62759     10.91929      6.60531
H      -0.20244     10.96551      7.31998
H       0.44217     10.08073      5.92758
H       0.61196     11.84396      6.01527
C       5.25952      4.34137     11.61159
C       6.03421      4.16993     10.41844
H       7.08577      4.39753     10.33428
C       5.23628      3.65890      9.36181
C       3.92727      3.54835      9.89353
H       3.06748      3.20434      9.33691
C       3.90016      3.93840     11.27440
C       5.92983      4.80499     12.91793
C       5.79133      3.72856     14.01343
H       4.75974      3.56408     14.32556
H       6.35746      4.03068     14.90171
H       6.19500      2.77058     13.66859
C       5.39320      6.16138     13.41450
H       5.59623      6.94212     12.67533
H       5.89484      6.44036     14.34853
H       4.32067      6.15399     13.60100
C       7.44565      4.99521     12.70459
H       7.93782      4.06459     12.40355
H       7.90057      5.31817     13.64659
H       7.66218      5.76416     11.95728
C       5.70880      3.18773      7.99587
C       7.10488      3.73666      7.66954
H       7.11725      4.83153      7.66362
H       7.41864      3.39405      6.67791
H       7.85493      3.38951      8.38785
C       5.77935      1.64603      8.03667
H       6.46389      1.30419      8.81993
H       6.13659      1.25472      7.07716
H       4.79496      1.21040      8.23543
C       4.73237      3.61304      6.88893
H       3.71973      3.24242      7.07392
H       5.05959      3.21439      5.92228
H       4.68125      4.70317      6.80287
C       2.64152      3.63864     12.10850
C       2.77125      2.18899     12.63108
H       3.63665      2.06435     13.28621
H       2.87848      1.48575     11.79896
H       1.87449      1.91095     13.19709
C       1.37600      3.69443     11.22881
H       0.49540      3.50480     11.85124
H       1.37536      2.93745     10.44016
H       1.25106      4.67748     10.76591
C       2.37684      4.57956     13.29166
H       2.27613      5.61698     12.96054
H       3.15002      4.53590     14.05814
H       1.43415      4.29549     13.77168
H       1.69725      7.19951     11.58796
H       0.24631      7.12916     10.60916
H       0.98030      9.33862      8.67261
H       2.65345      5.85819      7.42835
110
C-Ni - 2S+1 = 5 - without dispersion
Ta      5.14258      3.05702     28.15324
Ni      4.29268      2.47108     25.07955
C       5.65039      2.74141     23.25889
C       4.31974      2.80022     22.80033
H       3.86332      3.66179     22.33561
C       3.64348      1.55950     23.05300
C       4.63406      0.65662     23.65090
C       5.82512      1.41710     23.78158
H       6.75233      1.04641     24.19291
C       6.74169      3.77666     23.04177
C       7.78824      3.72648     24.16441
H       7.33802      3.93185     25.14114
H       8.56882      4.47480     23.98727
H       8.27922      2.74959     24.21695
C       6.15574      5.19431     22.97215
H       5.44465      5.30016     22.14649
H       6.95509      5.92575     22.81001
H       5.63878      5.45739     23.90084
C       7.43609      3.45739     21.70017
H       7.87542      2.45466     21.71412
H       8.23814      4.17777     21.49993
H       6.72299      3.50051     20.87060
C       2.23296      1.34192     22.47924
C       1.51937      2.69322     22.26291
H       0.49549      2.51080     21.92026
H       2.00726      3.30255     21.49681
H       1.46457      3.27917     23.18502
C       2.36533      0.68844     21.08448
H       2.83609     -0.29489     21.12783
H       2.96967      1.31817     20.42343
H       1.37517      0.57044     20.62818
C       1.30076      0.49915     23.36308
H       1.20034      0.93804     24.36075
H       1.63768     -0.53107     23.47757
H       0.30291      0.46173     22.91189
C       4.57791     -0.81203     24.11497
C       4.08875     -1.75667     23.00081
H       3.04605     -1.59319     22.72746
H       4.17637     -2.79717     23.33368
H       4.69823     -1.64130     22.09836
C       3.71091     -0.98540     25.37879
H       4.13699     -0.41161     26.20988
H       3.68654     -2.03913     25.68211
H       2.68258     -0.65238     25.23785
C       5.99118     -1.30181     24.49037
H       6.68444     -1.22896     23.64598
H       5.93996     -2.35384     24.79000
H       6.40835     -0.74447     25.33422
C       3.49681      2.99831     26.78826
C       2.44067      4.14292     26.71577
C       1.06595      3.56835     26.34027
H       1.10776      3.04865     25.37807
H       0.30987      4.36040     26.26733
H       0.72262      2.84873     27.09247
C       2.85418      5.18208     25.66356
H       3.83355      5.61077     25.90359
H       2.13032      6.00511     25.61300
H       2.91712      4.73674     24.66232
C       2.29440      4.87597     28.06379
H       1.97764      4.19284     28.85633
H       1.55097      5.68098     27.99402
H       3.24365      5.33476     28.36847
C       6.63475      1.53311     27.65002
H       6.00803      0.62665     27.79301
H       6.79416      1.59201     26.55765
C       8.01721      1.27914     28.30563
C       8.98604      2.40506     27.91971
H       9.97581      2.24432     28.36410
H       8.61275      3.37664     28.25926
H       9.11165      2.46111     26.83258
C       8.59312     -0.05582     27.79996
H       9.58470     -0.25128     28.22762
H       8.69634     -0.05116     26.70871
H       7.94113     -0.89457     28.07045
C       7.91286      1.21114     29.83486
H       7.21971      0.42472     30.15281
H       7.56160      2.15909     30.25748
H       8.88963      0.99318     30.28360
C       4.32364      2.72504     30.14787
H       5.32814      2.67218     30.62601
H       3.87832      3.65707     30.53764
C       3.48132      1.53240     30.66920
C       3.63040      1.42994     32.19828
H       3.32185      2.36289     32.68382
H       4.67202      1.23597     32.47974
H       3.01530      0.61859     32.60771
C       1.99824      1.74880     30.33980
H       1.38829      0.92061     30.72036
H       1.83665      1.81488     29.25862
H       1.62348      2.67336     30.79440
C       3.93551      0.20677     30.04246
H       3.36896     -0.63696     30.45494
H       4.99756      0.01805     30.23099
H       3.77941      0.20364     28.95644
C       6.07732      4.97259     27.97968
H       6.07493      5.38071     26.95150
C       6.69213      5.99995     28.90964
C       8.02236      6.50739     28.31568
H       7.86951      6.94612     27.32338
H       8.75098      5.69648     28.21745
H       8.46159      7.27755     28.96110
C       6.94154      5.44632     30.31882
H       7.36416      6.21921     30.97146
H       7.64866      4.60992     30.29516
H       6.01166      5.09245     30.77524
C       5.71708      7.19580     29.00599
H       5.50813      7.62019     28.01792
H       6.15161      7.98748     29.62875
H       4.76552      6.89644     29.45665
H       3.01382      2.04892     27.11724
110
B-Ni - W - 2S+1 = 1 - without dispersion 
Ta     12.63983      3.28945      7.50167
Ni     15.00330      2.05322      7.99917
C      16.40688      0.57186      7.75985
C      16.19569      0.60322      9.15644
H      15.74572     -0.20742      9.70991
C      16.97819      1.67254      9.78415
C      17.48438      2.45731      8.73373
C      17.03562      1.81914      7.48816
H      17.38808      2.11381      6.51316
C      16.21972     -0.63159      6.84574
C      16.14326     -0.22906      5.36883
H      15.27199      0.40265      5.17513
H      16.06325     -1.12170      4.73803
H      17.03602      0.31958      5.05245
C      14.95776     -1.42686      7.21020
H      14.98245     -1.77614      8.24725
H      14.86562     -2.30983      6.56732
H      14.05853     -0.81593      7.08353
C      17.45096     -1.54470      7.03803
H      18.37403     -1.01457      6.78106
H      17.37903     -2.43365      6.39950
H      17.53335     -1.87707      8.07791
C      17.32816      1.57073     11.28510
C      16.38524      0.61352     12.04401
H      15.34629      0.94313     12.02891
H      16.69999      0.56718     13.09226
H      16.43089     -0.40753     11.65433
C      18.72795      0.91692     11.39667
H      18.72566     -0.06500     10.91191
H      18.99062      0.77042     12.45185
H      19.51264      1.51232     10.93229
C      17.30472      2.89773     12.06266
H      18.04085      3.61723     11.70579
H      17.52647      2.70870     13.11949
H      16.31990      3.37185     12.01028
C      18.34912      3.73195      8.69607
C      19.66911      3.60185      9.48322
H      20.27760      4.49942      9.32146
H      20.24890      2.74054      9.13521
H      19.52618      3.50417     10.55874
C      18.79163      4.04686      7.25314
H      17.94832      4.21898      6.58313
H      19.40163      3.23858      6.83539
H      19.40094      4.95708      7.24990
C      17.56235      4.95136      9.22008
H      16.63911      5.08851      8.65094
H      18.16253      5.86529      9.12770
H      17.28099      4.83753     10.26778
C      14.29476      3.07571      6.34646
H      13.98482      2.13853      5.82498
C      14.87426      4.03726      5.28086
C      13.73101      4.40769      4.30803
H      12.92254      4.94079      4.82211
H      13.30436      3.51540      3.83680
H      14.10065      5.06429      3.51028
C      15.40042      5.34011      5.89258
H      15.84449      5.97892      5.11994
H      16.15945      5.14725      6.65115
H      14.59467      5.91213      6.36453
C      15.97826      3.39425      4.42436
H      15.62851      2.46504      3.96338
H      16.87057      3.16389      5.00676
H      16.27708      4.07548      3.61829
C      13.11981      1.84104      8.81304
H      12.80200      0.96543      8.19848
C      12.68869      1.63453     10.27669
C      12.91685      0.18166     10.72479
H      13.96465     -0.10500     10.64391
H      12.33313     -0.50701     10.10271
H      12.60162      0.03929     11.76574
C      11.17317      1.90882     10.40080
H      10.83265      1.74152     11.43076
H      10.59485      1.24945      9.74545
H      10.93073      2.94583     10.13932
C      13.42663      2.61055     11.19991
H      14.50426      2.55392     11.03772
H      13.21029      2.40074     12.25429
H      13.12226      3.64453     11.00319
C      10.93836      2.66773      6.32829
H      10.15485      3.09642      6.99071
H      11.05137      3.40784      5.50929
C      10.41207      1.34955      5.72438
C      11.49063      0.69389      4.85192
H      12.36391      0.40613      5.44708
H      11.82927      1.37300      4.06132
H      11.10326     -0.21153      4.37037
C       9.99309      0.37651      6.83365
H       9.59529     -0.55058      6.40501
H       9.21204      0.81223      7.46757
H      10.83910      0.11198      7.47564
C       9.18206      1.65197      4.84796
H       9.44087      2.32684      4.02396
H       8.38799      2.12820      5.43454
H       8.77162      0.73313      4.41234
C      12.40342      5.24266      8.38409
H      12.56966      5.00369      9.45373
H      13.35796      5.70835      8.06639
C      11.26938      6.28614      8.27095
C      11.01365      6.63823      6.79827
H      10.66889      5.76607      6.23068
H      11.92306      7.01765      6.31825
H      10.24367      7.41352      6.70912
C      11.67699      7.56644      9.02187
H      12.58811      8.00032      8.59465
H      11.87078      7.35716     10.07992
H      10.88701      8.32557      8.96876
C       9.97864      5.74086      8.89839
H       9.17433      6.48361      8.84287
H      10.12755      5.49105      9.95513
H       9.62850      4.83801      8.38530
110
B-Ni - ᑎ - 2S+1 = 1 - without dispersion
Ta     14.38384      3.66604     10.25780
Ni     13.03735      5.94219     10.33379
C      12.37354      4.04103     10.11259
H      12.16031      3.99985      9.02407
C      14.97712      1.89364     11.27932
H      14.28995      1.32510     10.60220
H      15.92319      1.96198     10.68173
C      13.38623      7.79215      8.82339
C      14.59032      8.42203      8.09764
C      12.21422      7.12326      8.38771
C      15.13305      7.62459      6.90253
H      15.42697      6.61421      7.20446
H      16.02269      8.12458      6.50246
H      14.41988      7.54322      6.08242
C      15.25852      3.59927      8.27090
H      14.61878      4.34189      7.76189
H      16.23205      4.10947      8.39420
C      12.47690      5.51983      6.37719
H      13.53481      5.74527      6.25025
H      12.06531      5.27583      5.39002
H      12.39384      4.62312      6.99879
C      13.20108      8.05826     10.24457
H      13.90000      8.62831     10.83781
C      11.89223      7.70674     10.66616
C      11.12018      8.26792     11.85395
C      11.15734      1.87551     10.51919
H      11.06391      1.72896      9.43680
H      10.29731      1.38994     10.99728
H      12.05975      1.35463     10.85354
C      11.35962      6.99755      9.56032
H      10.36361      6.58669      9.52610
C      11.20282      3.37699     10.87283
C      14.13428      1.59164      7.20680
H      13.32018      2.22825      6.84315
H      13.82486      1.17175      8.17143
H      14.24427      0.75697      6.50433
C      11.68816      6.68362      7.00453
C      11.99824      8.44107     13.09832
H      12.38932      7.48012     13.44438
H      11.41466      8.88403     13.91366
H      12.84494      9.10777     12.90617
C      15.26336      1.00985     12.50885
C      11.38262      3.53269     12.38713
H      12.31381      3.06736     12.72384
H      10.55633      3.06153     12.93338
H      11.42320      4.58980     12.66376
C      15.44491      2.38297      7.32963
C       9.91223      7.39934     12.22516
H       9.22157      7.28285     11.38363
H       9.35218      7.86627     13.04333
H      10.22192      6.40426     12.55499
C      15.78928      8.61434      9.04832
H      15.56404      9.28731      9.87939
H      16.62089      9.06060      8.49203
H      16.13670      7.66455      9.46286
C      15.49743      5.83094     12.40716
C      10.22848      6.19632      7.10804
H      10.13367      5.32657      7.76367
H       9.87644      5.90003      6.11395
H       9.55899      6.98075      7.47523
C       9.83891      3.96308     10.47488
H       9.76769      5.01833     10.73783
H       9.03092      3.43188     10.99326
H       9.66316      3.86079      9.39829
C      15.59743      7.34224     12.66352
H      16.16877      7.84332     11.87611
H      16.10787      7.52989     13.61657
H      14.60954      7.79874     12.71670
C      14.17803      9.83775      7.62997
H      13.35024      9.81440      6.91895
H      15.02578     10.34172      7.14931
H      13.86400     10.44617      8.48442
C      14.87660      5.48393     11.03922
H      15.51694      5.90615     10.23539
C      10.60010      9.66038     11.42900
H      11.42972     10.32803     11.17465
H      10.02552     10.12381     12.24040
H       9.94975      9.58430     10.55140
C      11.65588      7.87599      6.02653
H      11.09657      8.71402      6.45528
H      11.15788      7.57960      5.09564
H      12.65011      8.23643      5.76078
C      15.84503      2.89558      5.93362
H      16.77820      3.46853      5.97769
H      15.07024      3.54778      5.51618
H      15.99528      2.06315      5.23532
C      16.55736      1.45432      7.83534
H      16.73160      0.63911      7.12362
H      16.30371      0.99784      8.79729
H      17.50204      1.99793      7.95549
C      14.68343      5.19792     13.54285
H      15.12858      5.42219     14.51985
H      14.63648      4.10886     13.43479
H      13.65656      5.57441     13.53886
C      15.61254     -0.41364     12.03112
H      16.48759     -0.40666     11.37107
H      14.77840     -0.86264     11.47957
H      15.84066     -1.06653     12.88191
C      16.45615      1.55971     13.30220
H      16.69072      0.89712     14.14313
H      16.24736      2.55276     13.70791
H      17.35300      1.62972     12.67543
C      14.03814      0.93046     13.42835
H      13.15598      0.56315     12.89337
H      13.79484      1.90839     13.85347
H      14.23182      0.24376     14.26060
C      16.93683      5.27512     12.43152
H      17.54677      5.74162     11.64872
H      16.95288      4.19355     12.26844
H      17.41960      5.48041     13.39539
110
B-Ni - Z - 2S+1 = 1 - without dispersion
C      11.47634      7.17432      9.44044
C      12.29797      7.37001      8.25190
C      13.51086      7.93682      8.70895
C      13.36940      8.11154     10.15334
C      12.06163      7.78825     10.58123
Ni     13.09230      5.99409     10.16638
C      14.98569      5.45047     10.77828
C      15.59881      5.72525     12.16698
C      16.97403      5.02670     12.22234
C      14.72827      8.57144      8.00783
C      14.38302     10.04904      7.70426
C      11.71138      7.11446      6.84791
C      11.73394      8.40472      6.00118
C      11.33732      8.23116     11.84571
C      10.48310      9.46285     11.47047
Ta     14.29100      3.68255     10.03096
C      14.78144      3.50854      7.92772
C      15.91691      2.70671      7.24814
C      17.26972      3.04815      7.89103
C      12.32786      4.09146     10.43239
H      12.31654      4.15129     11.54238
C      14.88692      1.89653     11.04662
C      14.96148      1.02068     12.31265
C      13.64229      1.07216     13.09377
C      15.19226      7.87547      6.71993
C      15.96614      8.60197      8.92733
C      12.31196      8.64472     12.95417
C      10.40934      7.13836     12.39129
C      12.41371      5.98106      6.07738
C      10.21988      6.73017      6.94418
C      15.23352     -0.43948     11.90016
C      16.10918      1.48164     13.22170
C      15.65743      1.19763      7.35623
C      15.97542      3.08310      5.75634
C      15.85408      7.21616     12.43989
C      14.69163      5.17472     13.27508
C      11.03121      3.38545      9.97700
H      14.24737      1.35791     10.29848
H      15.89394      1.90877     10.56596
H      15.43489      6.82432      6.90694
H      16.09952      8.36466      6.34726
H      14.45654      7.91725      5.91756
H      13.82168      3.25915      7.44019
H      14.92415      4.58358      7.70134
H      13.47464      6.17101      5.92229
H      11.94830      5.85178      5.09244
H      12.32740      5.03494      6.61567
H      14.11009      8.60311     10.76426
H      10.45601      6.82667      9.40620
H      14.69582      0.93099      6.90196
H      15.64280      0.86016      8.39760
H      16.43850      0.63074      6.83636
H      12.91313      7.79717     13.29380
H      11.75596      9.02654     13.81774
H      12.98995      9.43888     12.62409
H       9.65482      6.84556     11.65591
H       9.88119      7.49827     13.28210
H      10.97744      6.24388     12.66477
H      15.80342      9.18423      9.83718
H      16.79800      9.07226      8.39159
H      16.28374      7.59728      9.21709
H      10.05714      5.81155      7.51301
H       9.82574      6.56294      5.93605
H       9.62569      7.52735      7.40290
H      16.49453      7.65716     11.66993
H      16.36189      7.33900     13.40470
H      14.92386      7.78248     12.48048
H      13.53314     10.14644      7.02677
H      15.24326     10.55329      7.24683
H      14.13335     10.58063      8.62840
H      15.62051      5.90759      9.99812
H      11.11246     10.27372     11.08882
H       9.93817      9.83703     12.34567
H       9.75098      9.21346     10.69564
H      11.24007      9.22610      6.53084
H      11.19522      8.23882      5.06072
H      12.74183      8.72891      5.74199
H      16.17472      4.15283      5.62718
H      15.02695      2.85712      5.25640
H      16.76850      2.52931      5.23895
H      18.08831      2.51969      7.38841
H      17.29986      2.76714      8.95050
H      17.47722      4.12250      7.82607
H      15.13331      5.33672     14.26582
H      14.52539      4.09914     13.15311
H      13.71323      5.66512     13.25198
H      16.17459     -0.52487     11.34455
H      14.43013     -0.82750     11.26323
H      15.30467     -1.08878     12.78091
H      16.19659      0.81462     14.08698
H      15.94894      2.49481     13.59791
H      17.06879      1.46380     12.69170
H      12.81102      0.69029     12.49427
H      13.39666      2.09518     13.39497
H      13.71055      0.45840     13.99963
H      17.64150      5.42519     11.44925
H      16.88371      3.94895     12.06409
H      17.45622      5.18968     13.19463
C       9.76138      4.14983     10.38374
C      11.00438      3.13842      8.46527
C      10.95787      2.01221     10.67662
H      10.05773      2.67597      8.16145
H      11.11803      4.07216      7.91247
H      11.81076      2.46195      8.15768
H       8.86792      3.56313     10.13649
H       9.74843      4.34406     11.46058
H       9.68493      5.10755      9.86813
H      10.03997      1.48391     10.38974
H      11.80780      1.37852     10.40201
H      10.95608      2.12179     11.76609
110
B-Ni - W - 2S+1 = 3 - without dispersion 
Ta     12.81927      3.29390      7.44650
Ni     15.21639      1.87462      8.42821
C      16.67538      0.32941      7.97077
C      16.55093      0.32273      9.38736
H      16.18697     -0.51706      9.96132
C      17.01606      1.54639      9.95116
C      17.41192      2.38874      8.82878
C      17.20983      1.60525      7.64607
H      17.42804      1.93773      6.64348
C      16.50312     -0.87449      7.05702
C      16.41431     -0.45261      5.58538
H      15.56497      0.21592      5.41508
H      16.28701     -1.33391      4.94716
H      17.32202      0.06342      5.25628
C      15.24258     -1.67444      7.42101
H      15.26225     -2.01664      8.46041
H      15.15875     -2.56177      6.78333
H      14.33889     -1.07193      7.28444
C      17.73824     -1.78319      7.23668
H      18.65851     -1.24610      6.98452
H      17.66794     -2.66373      6.58699
H      17.82495     -2.13050      8.27135
C      17.27458      1.62946     11.46962
C      16.41532      0.60761     12.24287
H      15.34538      0.76438     12.09248
H      16.61892      0.70823     13.31423
H      16.65451     -0.42445     11.97115
C      18.74540      1.21478     11.71603
H      18.92491      0.20472     11.33364
H      18.95955      1.21273     12.79170
H      19.45764      1.88369     11.23176
C      17.01279      2.99645     12.12215
H      17.67119      3.78155     11.75171
H      17.18188      2.92061     13.20215
H      15.97973      3.32338     11.97301
C      18.02460      3.80083      8.75372
C      19.33481      3.91580      9.55805
H      19.79478      4.89281      9.37038
H      20.04946      3.14583      9.24865
H      19.19088      3.83091     10.63482
C      18.41074      4.13987      7.30212
H      17.54439      4.13053      6.63772
H      19.16037      3.44633      6.90689
H      18.83896      5.14720      7.26669
C      17.02418      4.88146      9.20765
H      16.14859      4.88219      8.55009
H      17.48586      5.87516      9.15665
H      16.66995      4.72748     10.22705
C      14.03950      3.04149      5.89698
H      14.00900      1.96157      5.65472
C      14.69054      3.86420      4.78571
C      13.69372      3.99693      3.61355
H      12.76495      4.47675      3.93720
H      13.43868      3.01885      3.19470
H      14.13144      4.60262      2.80945
C      15.04164      5.27950      5.26745
H      15.52232      5.85510      4.46754
H      15.72281      5.25407      6.12296
H      14.14102      5.82454      5.56966
C      15.95551      3.18347      4.23621
H      15.72507      2.18725      3.84409
H      16.71969      3.07130      5.00814
H      16.38799      3.77351      3.41886
C      13.21172      1.75129      8.75984
H      13.12187      0.85547      8.10568
C      12.59429      1.46041     10.14841
C      12.90022      0.01078     10.56103
H      13.97649     -0.17642     10.56638
H      12.44323     -0.69536      9.85806
H      12.50456     -0.20888     11.56058
C      11.06190      1.62276     10.12968
H      10.63364      1.36519     11.10684
H      10.60108      0.97348      9.37921
H      10.76983      2.65624      9.90886
C      13.15176      2.42367     11.20345
H      14.24240      2.37474     11.23146
H      12.76571      2.18499     12.20202
H      12.87271      3.45976     10.98135
C      10.86150      2.79774      6.66583
H      10.27954      2.80233      7.60810
H      10.66605      3.79236      6.20626
C      10.26596      1.71208      5.74344
C      10.82827      1.82955      4.32377
H      11.91310      1.69567      4.32030
H      10.61154      2.81269      3.89067
H      10.38576      1.07000      3.66840
C      10.57622      0.31070      6.28680
H      10.11472     -0.45942      5.65712
H      10.19271      0.18186      7.30452
H      11.65530      0.12497      6.30783
C       8.73671      1.88902      5.68252
H       8.47105      2.87935      5.29467
H       8.28674      1.78733      6.67696
H       8.27654      1.13864      5.02808
C      12.78742      5.26469      8.35959
H      13.02663      5.01792      9.41334
H      13.73333      5.67988      7.95587
C      11.71868      6.38292      8.35250
C      11.44026      6.85328      6.91757
H      11.05906      6.03875      6.29135
H      12.34932      7.24391      6.44622
H      10.69201      7.65463      6.90748
C      12.22997      7.58307      9.16984
H      13.16151      7.97790      8.74850
H      12.42850      7.29536     10.20859
H      11.49516      8.39759      9.18215
C      10.41519      5.87766      8.98734
H       9.66695      6.67776      9.03329
H      10.58623      5.52523     10.01135
H       9.98133      5.05229      8.41272
110
B-Ni - ᑎ - 2S+1 = 3 - without dispersion
Ta     14.14242      3.57068     10.51538
Ni     13.50233      6.73093     10.58526
C      12.68986      2.96923     11.61296
H      12.24060      2.73821     10.58938
C      15.76889      2.12090     10.57961
H      15.76684      1.94626      9.47881
H      16.67230      2.73877     10.74042
C      11.68991      7.73032      9.71609
C      10.24455      7.24661      9.48892
C      12.32532      8.63631     10.65513
C       9.36412      7.10084     10.73622
H       9.79667      6.39395     11.44961
H       8.38680      6.70718     10.43592
H       9.18002      8.04733     11.24491
C      13.55214      3.70824      8.40141
H      12.85162      4.56130      8.42542
H      14.47515      4.12182      7.95113
C      11.29574      8.57038     13.03735
H      10.50156      7.88405     12.75571
H      10.90791      9.22054     13.83022
H      12.10846      7.97957     13.46764
C      12.66740      7.45831      8.69600
H      12.49485      6.82759      7.83580
C      13.86353      8.17876      8.93365
C      15.03967      8.32872      7.98373
C      11.05288      1.29161     12.49656
H      10.49962      1.27530     11.55056
H      10.34500      1.06211     13.30251
H      11.80111      0.49370     12.46464
C      13.65673      8.85934     10.16298
H      14.39176      9.48511     10.64585
C      11.71658      2.66329     12.72777
C      11.68579      2.03236      7.94893
H      10.94155      2.80522      8.17235
H      11.85798      1.45232      8.86184
H      11.24856      1.35498      7.20564
C      11.80313      9.43458     11.86752
C      15.40227      6.99314      7.31878
H      15.73497      6.26447      8.06400
H      16.21469      7.13924      6.59814
H      14.55442      6.56229      6.77794
C      15.97361      0.75928     11.27669
C      12.44966      2.63544     14.07776
H      13.20322      1.84291     14.09832
H      11.74176      2.45125     14.89475
H      12.95285      3.58663     14.27579
C      12.98847      2.64890      7.42157
C      16.27863      8.87852      8.70251
H      16.09220      9.86772      9.13369
H      17.10613      8.98329      7.99256
H      16.60317      8.20974      9.50456
C      10.24083      5.85924      8.81597
H      10.71048      5.86399      7.82915
H       9.20708      5.52625      8.67350
H      10.75207      5.11885      9.43925
C      15.57692      5.87097     12.45172
C      12.92368     10.31939     12.45216
H      13.77632      9.72753     12.80107
H      12.53207     10.86821     13.31478
H      13.28525     11.05814     11.73005
C      10.61622      3.74080     12.77995
H      11.05402      4.72749     12.96059
H       9.89753      3.52865     13.58206
H      10.06441      3.78191     11.83469
C      16.55092      7.04292     12.24429
H      17.35855      6.76552     11.55669
H      17.01205      7.34377     13.19354
H      16.03532      7.91316     11.82548
C       9.57255      8.24516      8.51898
H       9.52156      9.25137      8.94417
H       8.55025      7.92192      8.28994
H      10.12729      8.30925      7.57751
C      14.93634      5.44149     11.10145
H      15.72235      5.45125     10.30754
C      14.61571      9.33229      6.88845
H      13.75037      8.96403      6.32811
H      15.43673      9.49335      6.18006
H      14.34771     10.30021      7.32466
C      10.69581     10.40144     11.39838
H      11.06080     11.04404     10.59015
H      10.38559     11.04635     12.22862
H       9.80747      9.88203     11.03575
C      12.69392      3.32957      6.07111
H      13.59994      3.78401      5.65367
H      11.94267      4.12001      6.18328
H      12.31235      2.60924      5.33697
C      14.01195      1.53076      7.18285
H      13.64602      0.82159      6.43081
H      14.20870      0.96823      8.10036
H      14.96538      1.93532      6.82199
C      14.48862      6.31079     13.43798
H      14.91005      6.54625     14.42295
H      13.73115      5.53104     13.56220
H      13.98550      7.21654     13.07467
C      17.27999      0.11628     10.77478
H      18.14355      0.75563     10.99340
H      17.24918     -0.04448      9.69057
H      17.45480     -0.85616     11.25196
C      16.07337      0.95134     12.79447
H      16.22355     -0.00951     13.30174
H      15.15785      1.40476     13.18540
H      16.91470      1.60235     13.05776
C      14.80680     -0.18501     10.96364
H      14.74875     -0.40082      9.88997
H      13.85768      0.26441     11.27172
H      14.92605     -1.14257     11.48514
C      16.36419      4.71066     13.08584
H      17.15682      4.35953     12.41662
H      15.70973      3.86189     13.30777
H      16.83678      5.02576     14.02548
110
B-Ni - Z - 2S+1 = 3 - without dispersion
C      17.36459      2.59444      8.61704
C      17.46014      1.59849      7.59609
C      16.97112      0.34731      8.05795
C      16.49961      0.59016      9.37397
C      16.72461      1.95512      9.75227
Ni     15.22767      1.68817      7.91759
C      14.17837      2.29584      6.08383
C      14.63863      2.96198      4.77214
C      16.15211      2.82788      4.55408
C      17.19648     -0.99659      7.37690
C      16.27369     -2.08859      7.93091
C      16.49737      2.39055     11.21198
C      17.82403      2.25773     11.99563
C      17.99496      3.98874      8.40118
C      18.91768      3.97405      7.16307
C      13.09878      1.51077      8.86593
C      12.44087      0.12738      9.06060
C      13.24711     -0.80882      9.97528
Ta     12.79327      2.90915      7.45307
C      10.74848      2.75940      6.73043
C       9.93284      2.67951      5.42527
C      10.17653      1.32852      4.73939
C      18.65980     -1.40788      7.65208
C      16.99001     -0.90442      5.85769
C      15.91973      3.80588     11.36660
C      15.50036      1.45486     11.92263
C      16.93254      5.07614      8.16342
C      18.91512      4.41311      9.56242
C      13.21818      4.89761      8.24639
C      12.21683      5.83938      8.96245
C      13.00139      6.93035      9.71453
C      11.36677      5.06305      9.98024
C      11.30219      6.52829      7.93961
C      13.94322      2.26107      3.58900
C      14.28920      4.45810      4.74276
C       8.43198      2.79459      5.75652
C      10.30309      3.82551      4.47573
C      11.07001      0.33111      9.73953
C      12.23996     -0.57836      7.71068
H      13.28629      2.00195      9.83783
H      16.08249     -0.15917     10.02794
H      17.90795      1.75505      6.62732
H      15.96218     -0.61714      5.61211
H      17.18960     -1.87468      5.38895
H      17.66447     -0.17469      5.39934
H      16.39917     -2.21913      9.01061
H      16.50336     -3.04920      7.45671
H      15.22171     -1.86342      7.73302
H      19.35864     -0.66580      7.25325
H      18.88320     -2.37408      7.18396
H      18.84413     -1.49910      8.72745
H      14.53776      1.42802     11.40852
H      15.33080      1.81713     12.94237
H      15.87459      0.43046     12.00560
H      18.18965      1.22683     11.94407
H      17.66272      2.50537     13.05189
H      18.61157      2.90708     11.61519
H      16.55914      4.58438     10.95243
H      15.77550      4.03424     12.42892
H      14.94364      3.87722     10.87560
H      19.42265      5.34759      9.29739
H      19.68585      3.65788      9.74795
H      18.38223      4.59403     10.49502
H      18.37833      3.78694      6.23225
H      19.70742      3.22189      7.25966
H      19.39804      4.95304      7.06243
H      16.31311      4.82139      7.29890
H      17.41379      6.04229      7.96808
H      16.26747      5.20025      9.01929
H      14.29453      1.19453      5.97602
H      14.83377      5.00682      5.51755
H      13.21717      4.63110      4.89388
H      14.55635      4.89947      3.77514
H      16.44591      3.27061      3.59369
H      16.46002      1.77796      4.55030
H      16.69860      3.33969      5.34738
H      12.85671      2.35191      3.65207
H      14.18824      1.19273      3.56964
H      14.26771      2.69490      2.63471
H      10.36444      1.98143      7.41547
H      10.47542      3.71252      7.24649
H      11.35139      3.77023      4.17211
H      10.14031      4.80016      4.95125
H       9.68959      3.79432      3.56750
H       9.62438      1.26462      3.79417
H       9.83922      0.50104      5.37456
H      11.23882      1.17660      4.52824
H       8.20605      3.75282      6.23912
H       8.11500      1.99484      6.43574
H       7.82037      2.72529      4.84858
H      13.99034      4.59573      8.98222
H      13.77509      5.47686      7.49394
H      10.69950      5.80735      7.37759
H      11.88941      7.10620      7.21664
H      10.61140      7.21919      8.43709
H      13.63101      7.50548      9.02635
H      13.65385      6.49127     10.47770
H      12.32387      7.63228     10.21661
H      10.69093      5.73498     10.52267
H      11.99997      4.56078     10.72094
H      10.74697      4.29770      9.49763
H      12.71842     -1.76258     10.09653
H      14.23124     -1.02223      9.55830
H      13.38158     -0.37751     10.97167
H      11.73734     -1.54339      7.84733
H      11.63270      0.01959      7.02414
H      13.20116     -0.76974      7.22138
H      10.57469     -0.63365      9.90704
H      11.18825      0.81968     10.71327
H      10.39941      0.95013      9.13646
110
B-Ni - W - 2S+1 = 5 - without dispersion 
Ta     12.84263      3.32794      7.33992
Ni     15.27012      1.75989      9.02631
C      16.59701      0.26225      8.08069
C      16.64072      0.13272      9.49495
H      16.32952     -0.74724     10.03795
C      17.17714      1.31509     10.10118
C      17.44092      2.24783      9.01698
C      17.07168      1.56959      7.80581
H      17.14976      1.99635      6.81742
C      16.25170     -0.82779      7.08233
C      15.76287     -0.23027      5.75625
H      14.87663      0.39470      5.90340
H      15.50493     -1.03076      5.05440
H      16.53441      0.38377      5.28055
C      15.17124     -1.76786      7.63813
H      15.50220     -2.27283      8.55149
H      14.93577     -2.54537      6.90321
H      14.25111     -1.22219      7.86732
C      17.53594     -1.64409      6.81871
H      18.32936     -1.00896      6.41129
H      17.33787     -2.44643      6.09842
H      17.90956     -2.10010      7.74138
C      17.51502      1.30090     11.60445
C      16.66865      0.24304     12.34506
H      15.59489      0.40808     12.21491
H      16.88651      0.29423     13.41679
H      16.90141     -0.77566     12.02249
C      18.99162      0.86862     11.75436
H      19.15376     -0.11057     11.29223
H      19.25511      0.79025     12.81579
H      19.68015      1.57484     11.28674
C      17.29116      2.62714     12.34719
H      17.93556      3.43077     11.99141
H      17.51232      2.48729     13.41107
H      16.25210      2.96146     12.26794
C      18.02572      3.67292      8.97552
C      19.40945      3.73959      9.64946
H      19.84447      4.73463      9.50276
H      20.09312      3.00664      9.20810
H      19.37077      3.55955     10.72408
C      18.24553      4.11573      7.51558
H      17.30547      4.16111      6.95786
H      18.93689      3.45219      6.98566
H      18.67719      5.12189      7.50594
C      17.07018      4.70822      9.60084
H      16.12738      4.74169      9.04417
H      17.51706      5.70875      9.55851
H      16.83202      4.49291     10.64215
C      14.31147      3.48866      5.78226
H      15.29466      3.06481      6.04727
C      14.40299      4.10463      4.39849
C      14.84418      3.02140      3.39192
H      14.11357      2.20829      3.34030
H      15.81099      2.59001      3.67338
H      14.94619      3.45048      2.38752
C      13.08127      4.72304      3.92501
H      13.19424      5.16269      2.92705
H      12.75132      5.51692      4.60183
H      12.28752      3.97249      3.86953
C      15.48086      5.21039      4.43231
H      16.45861      4.80452      4.71325
H      15.21981      5.99578      5.14936
H      15.58164      5.67486      3.44365
C      13.30799      1.79964      8.73924
H      13.11892      0.91126      8.09598
C      12.58230      1.62293     10.11381
C      12.56689      0.13697     10.50916
H      13.58529     -0.26349     10.56701
H      12.01749     -0.45817      9.77080
H      12.08352     -0.01131     11.48337
C      11.12627      2.12446     10.07355
H      10.63607      1.98207     11.04593
H      10.54279      1.58881      9.32097
H      11.07824      3.19495      9.84089
C      13.31381      2.41408     11.20907
H      14.34623      2.05671     11.33049
H      12.81669      2.30682     12.18140
H      13.35789      3.48179     10.96983
C      10.85562      2.88549      6.54900
H      10.08135      3.15788      7.28742
H      10.87130      3.74155      5.83575
C      10.36372      1.62895      5.78466
C      11.42916      1.11089      4.80925
H      12.34826      0.82601      5.33506
H      11.69297      1.86992      4.06544
H      11.06851      0.22776      4.26725
C      10.01904      0.50765      6.77398
H       9.65322     -0.38107      6.24545
H       9.23511      0.82391      7.47203
H      10.89514      0.21233      7.36119
C       9.09418      1.97810      4.98641
H       9.29970      2.75585      4.24142
H       8.30594      2.35255      5.64964
H       8.69925      1.10191      4.45638
C      12.93950      5.26689      8.37220
H      13.09857      4.98896      9.43165
H      13.93131      5.64429      8.05000
C      11.94509      6.45299      8.34032
C      11.70598      6.92559      6.90088
H      11.23839      6.13766      6.29984
H      12.64783      7.21164      6.41752
H      11.04162      7.79806      6.87587
C      12.52060      7.62736      9.15273
H      13.47270      7.96896      8.72964
H      12.70523      7.33199     10.19226
H      11.83321      8.48279      9.16463
C      10.60342      6.04078      8.96123
H       9.89533      6.87848      8.96150
H      10.73293      5.71688     10.00086
H      10.14574      5.21633      8.40397
110
B-Ni - ᑎ - 2S+1 = 5 - without dispersion
Ta     14.23104      3.36855     10.35085
Ni     13.28949      6.62896     10.23797
C      12.12491      3.20648      9.97222
H      11.82310      3.23927      8.91180
C      14.47756      1.45222     11.36554
H      13.48341      1.29518     11.82182
H      14.41826      0.85554     10.42521
C      13.35896      8.37350      8.83970
C      14.57915      8.98759      8.13066
C      12.27516      7.49955      8.41652
C      15.30707      8.05087      7.15541
H      15.63610      7.13596      7.65907
H      16.19872      8.55508      6.76700
H      14.70021      7.77150      6.29425
C      15.53419      3.20421      8.62331
H      15.27933      4.19782      8.19722
H      16.57062      3.32471      8.99832
C      12.90384      5.63707      6.77542
H      13.94497      5.94763      6.70074
H      12.62522      5.16339      5.82654
H      12.83676      4.87897      7.56159
C      13.03169      8.80053     10.17006
H      13.64301      9.45920     10.76831
C      11.79866      8.24366     10.59121
C      11.00761      8.59033     11.84220
C      10.60270      1.35396     10.61092
H      10.39282      1.14570      9.55606
H       9.72092      1.06205     11.19542
H      11.43954      0.72003     10.91976
C      11.36434      7.42242      9.51896
H      10.45375      6.84304      9.52076
C      10.92006      2.85087     10.82794
C      14.11739      1.83326      7.01301
H      13.57419      2.73092      6.69893
H      13.54534      1.36270      7.82061
H      14.13358      1.13929      6.16354
C      11.94728      6.80152      7.08330
C      11.91328      9.13738     12.95401
H      12.65399      8.39726     13.27123
H      11.31024      9.40298     13.82892
H      12.44501     10.04090     12.63849
C      15.52914      0.79940     12.29055
C      11.16411      3.11042     12.32202
H      11.99207      2.50817     12.70877
H      10.27410      2.86328     12.91298
H      11.40424      4.16357     12.49929
C      15.54403      2.17537      7.46565
C      10.24267      7.37107     12.37680
H       9.53715      6.97716     11.63888
H       9.66555      7.64728     13.26609
H      10.92698      6.56388     12.65617
C      15.63903      9.42432      9.16306
H      15.28535     10.22653      9.81666
H      16.51867      9.80901      8.63660
H      15.95738      8.58501      9.78726
C      15.25739      5.76365     12.36048
C      10.53113      6.19328      7.13386
H      10.44666      5.41526      7.89798
H      10.30695      5.72774      6.16850
H       9.76542      6.95306      7.32168
C       9.69536      3.67134     10.37965
H       9.87714      4.74303     10.50665
H       8.81114      3.40760     10.97287
H       9.46042      3.48517      9.32570
C      15.56833      7.26350     12.49610
H      16.31447      7.57413     11.75659
H      15.97311      7.49299     13.49066
H      14.67386      7.87510     12.34575
C      14.12013     10.26220      7.38724
H      13.38291     10.04805      6.61087
H      14.97913     10.75142      6.91307
H      13.66974     10.97401      8.08679
C      14.70580      5.38323     10.95524
H      15.48724      5.62569     10.19801
C       9.99063      9.68461     11.45004
H      10.49997     10.57670     11.07123
H       9.39085      9.97768     12.31960
H       9.30920      9.32905     10.67055
C      11.93344      7.81086      5.91927
H      11.25184      8.64151      6.13106
H      11.58484      7.31517      5.00624
H      12.91768      8.22826      5.70546
C      16.31379      2.76646      6.26984
H      17.33796      3.03278      6.55566
H      15.82409      3.67339      5.89647
H      16.37217      2.05145      5.43956
C      16.25204      0.88493      7.89974
H      16.29599      0.16884      7.07040
H      15.72998      0.39932      8.73012
H      17.28035      1.08789      8.22057
C      14.24784      5.37204     13.44771
H      14.62961      5.60302     14.44988
H      14.02614      4.29907     13.41460
H      13.30232      5.91091     13.31473
C      15.29164     -0.72222     12.33803
H      15.39883     -1.16903     11.34262
H      14.28251     -0.95154     12.69996
H      16.00822     -1.21679     13.00592
C      16.95473      1.04865     11.77796
H      17.69522      0.57138     12.43150
H      17.18723      2.11771     11.73668
H      17.08701      0.64048     10.77075
C      15.38609      1.34866     13.71688
H      14.38571      1.14245     14.11642
H      15.54191      2.43042     13.75109
H      16.11528      0.88316     14.39091
C      16.58083      5.01621     12.60907
H      17.32793      5.28846     11.85398
H      16.43440      3.93391     12.55850
H      16.99837      5.25565     13.59591
110
B-Ni - Z - 2S+1 = 5 - without dispersion
C      17.98192      2.50024      8.43306
C      17.86088      1.57283      7.34523
C      16.94511      0.53221      7.66525
C      16.44098      0.85509      8.94829
C      17.05571      2.05128      9.45791
Ni     15.89497      2.47102      7.58480
C      14.40191      2.74993      6.30187
C      14.78619      3.84310      5.24653
C      15.80129      4.82973      5.84044
C      16.67942     -0.73149      6.86674
C      15.27187     -1.27783      7.14514
C      16.79587      2.45287     10.92170
C      17.78776      1.67492     11.81594
C      19.05133      3.61270      8.39607
C      19.86278      3.53149      7.08674
C      12.50117      1.23136      8.90835
C      11.43741      0.56543      9.76328
C      11.49432     -0.96051      9.53976
Ta     12.61912      2.81485      7.46035
C      10.92664      2.66941      6.08819
C      10.57398      1.54407      5.08081
C      10.92504      0.15772      5.63750
C      17.72013     -1.78454      7.30680
C      16.83143     -0.48497      5.35898
C      16.90045      3.95225     11.23180
C      15.37490      2.03366     11.34770
C      18.48844      5.04611      8.45783
C      20.06383      3.39631      9.53946
C      12.71650      4.67855      8.62169
C      11.59637      5.70298      8.92302
C      12.12984      6.78609      9.87785
C      10.39613      5.01338      9.58375
C      11.13156      6.37907      7.62585
C      15.42877      3.18125      4.01744
C      13.56879      4.66147      4.77613
C       9.06603      1.58423      4.77217
C      11.34219      1.74866      3.76844
C      11.76145      0.85230     11.24640
C      10.01622      1.06419      9.47147
H      13.47608      0.77451      9.14588
H      15.70907      0.26854      9.48343
H      18.40919      1.64028      6.41761
H      16.11958      0.26720      5.00727
H      16.64883     -1.41342      4.80699
H      17.84064     -0.14677      5.10187
H      15.14207     -1.54731      8.19824
H      15.09523     -2.18251      6.55325
H      14.50267     -0.54379      6.88642
H      18.73961     -1.43668      7.11048
H      17.56919     -2.72262      6.75996
H      17.63679     -1.99716      8.37759
H      14.61157      2.47449     10.69928
H      15.18650      2.37340     12.37153
H      15.24070      0.94878     11.34519
H      17.67504      0.59582     11.66934
H      17.59712      1.89514     12.87295
H      18.82712      1.93237     11.59971
H      17.90870      4.34655     11.10339
H      16.62332      4.12301     12.27784
H      16.21417      4.53584     10.60946
H      20.89826      4.09913      9.43453
H      20.47264      2.38077      9.51174
H      19.62561      3.55597     10.52565
H      19.23414      3.67792      6.20230
H      20.38726      2.57593      6.98635
H      20.61734      4.32485      7.08387
H      17.91701      5.27991      7.55670
H      19.31678      5.76194      8.51583
H      17.84056      5.21890      9.31417
H      14.29891      1.76165      5.80646
H      13.08910      5.18336      5.61309
H      12.82024      4.02435      4.30079
H      13.87099      5.42739      4.04945
H      16.04652      5.63308      5.13369
H      16.73999      4.31310      6.08186
H      15.41927      5.29774      6.75551
H      14.73442      2.48365      3.53598
H      16.32621      2.62047      4.30132
H      15.71879      3.93081      3.26997
H      10.18401      2.63726      6.91913
H      10.74163      3.63942      5.59549
H      12.42402      1.71027      3.93404
H      11.10236      2.71766      3.31508
H      11.08551      0.96983      3.04006
H      10.66094     -0.63060      4.92154
H      10.38721     -0.04739      6.56847
H      11.99802      0.07144      5.84682
H       8.77546      2.56134      4.36931
H       8.47406      1.40857      5.67820
H       8.78629      0.82020      4.03554
H      13.14736      4.34344      9.58723
H      13.55180      5.22223      8.13856
H      10.73593      5.64406      6.91632
H      11.95897      6.90868      7.13846
H      10.34082      7.11261      7.82504
H      12.99338      7.30206      9.44186
H      12.44991      6.34731     10.83037
H      11.36437      7.54117     10.09761
H       9.62238      5.74036      9.85955
H      10.69603      4.48351     10.49574
H       9.93848      4.28755      8.90199
H      10.75445     -1.46863     10.17030
H      11.28352     -1.21711      8.49708
H      12.48283     -1.35990      9.79242
H       9.29047      0.56567     10.12476
H       9.93176      2.14125      9.64428
H       9.72459      0.86196      8.43694
H      11.02162      0.36881     11.89626
H      12.75025      0.46991     11.51919
H      11.74355      1.92699     11.45473
110
A-Fe - 2S+1 = 5 - dispersion
Ta      5.41419      2.97067     28.10951
Fe      4.47026      2.35107     25.41885
C       5.73590      2.89140     23.53424
C       4.35578      2.97587     23.23630
H       3.85058      3.87892     22.92965
C       3.73062      1.68982     23.35242
C       4.77868      0.76706     23.75674
C       5.98161      1.53823     23.85499
H       6.93969      1.14857     24.16323
C       6.72711      4.03177     23.47744
C       8.00057      3.67579     24.24596
H       7.76789      3.44299     25.28811
H       8.70284      4.51563     24.23114
H       8.50856      2.80951     23.81022
C       6.10935      5.28984     24.09942
H       5.21974      5.61588     23.55212
H       6.82845      6.11635     24.08660
H       5.81088      5.09963     25.13465
C       7.07698      4.30126     22.00399
H       7.51973      3.41360     21.54088
H       7.79352      5.12652     21.92121
H       6.18140      4.56759     21.43391
C       2.31339      1.48571     22.80303
C       1.54668      2.82093     22.76407
H       0.52773      2.63946     22.40811
H       2.00397      3.53614     22.07529
H       1.47774      3.28783     23.74835
C       2.43186      1.01403     21.33946
H       2.94359      0.05588     21.25166
H       2.99526      1.74725     20.75396
H       1.43617      0.91206     20.89231
C       1.44215      0.50710     23.60023
H       1.35073      0.81691     24.64522
H       1.82292     -0.51279     23.58419
H       0.43462      0.48214     23.17171
C       4.77248     -0.74120     24.03599
C       4.23198     -1.55108     22.84635
H       3.17086     -1.38854     22.66445
H       4.36884     -2.62113     23.03732
H       4.77651     -1.29898     21.93102
C       3.97861     -1.07122     25.31326
H       4.45568     -0.61544     26.18632
H       3.95013     -2.15449     25.47920
H       2.95143     -0.71018     25.26827
C       6.21002     -1.24225     24.25258
H       6.83123     -1.07338     23.36760
H       6.19304     -2.31783     24.45477
H       6.68905     -0.75976     25.10673
C       3.94637      3.48450     27.03380
C       2.61137      4.19004     26.85001
C       1.50899      3.15478     26.57717
H       1.74153      2.57630     25.67776
H       0.53652      3.63888     26.42435
H       1.42382      2.45079     27.40731
C       2.65862      5.19199     25.68565
H       3.41883      5.95749     25.85761
H       1.68886      5.68971     25.56319
H       2.90661      4.68968     24.74779
C       2.25111      4.95639     28.13257
H       2.17862      4.27577     28.98451
H       1.28729      5.46712     28.01739
H       3.00875      5.71078     28.36260
C       6.26460      1.09036     27.40322
H       5.50846      0.46537     27.92728
H       6.20377      0.77175     26.35648
C       7.67146      0.71198     27.93606
C       8.74141      1.36640     27.05928
H       9.74646      1.07301     27.38278
H       8.67968      2.45814     27.10883
H       8.62540      1.07158     26.01116
C       7.84085     -0.81339     27.89095
H       8.82981     -1.11105     28.25992
H       7.73509     -1.19541     26.87139
H       7.08604     -1.30703     28.51308
C       7.87007      1.16377     29.38957
H       7.11184      0.73505     30.04937
H       7.83794      2.25424     29.49470
H       8.85200      0.84553     29.75744
C       4.56156      2.71539     30.08525
H       5.44959      2.84769     30.73741
H       3.99451      3.65632     30.18880
C       3.70181      1.56228     30.64130
C       3.12596      1.97207     32.00576
H       2.49520      2.86263     31.90895
H       3.92885      2.20537     32.71402
H       2.51524      1.17037     32.43832
C       2.54471      1.25303     29.68706
H       1.91862      0.44360     30.08101
H       2.91576      0.95838     28.69978
H       1.91032      2.13338     29.54940
C       4.53923      0.29442     30.83324
H       3.92938     -0.50962     31.26039
H       5.37808      0.47457     31.51500
H       4.94442     -0.06898     29.88356
C       6.84166      4.61541     28.18403
H       7.61030      4.21033     28.87357
H       7.31679      4.58372     27.18603
C       6.60335      6.08386     28.58370
C       7.95228      6.79570     28.76248
H       8.53981      6.75193     27.83855
H       8.54205      6.32503     29.55773
H       7.81414      7.85139     29.02576
C       5.83572      6.13797     29.90955
H       5.73395      7.16983     30.26499
H       6.35031      5.56282     30.68836
H       4.82867      5.72403     29.79672
C       5.79954      6.80565     27.50268
H       6.37076      6.87438     26.57179
H       5.54163      7.82363     27.81688
H       4.87882      6.25876     27.28813
110
C-Fe - 2S+1 = 5 - dispersion
Ta     12.55731      2.82606      7.59199
Fe     15.62928      2.36015      7.54913
C      17.02342      2.84303      9.27163
C      17.82133      2.78974      8.10638
H      18.36431      3.62813      7.69752
C      17.78907      1.48166      7.52850
C      16.93246      0.67636      8.37966
C      16.48008      1.53997      9.43174
H      15.83703      1.23972     10.24467
C      16.83916      4.01441     10.21150
C      15.39454      4.05380     10.72034
H      14.68524      4.14188      9.88852
H      15.24720      4.91000     11.38758
H      15.14059      3.15061     11.28095
C      17.15420      5.33609      9.50434
H      18.19223      5.37249      9.15854
H      17.00680      6.17473     10.19248
H      16.49916      5.48746      8.64152
C      17.79746      3.83226     11.40110
H      17.58749      2.89710     11.92953
H      17.69176      4.65924     12.11242
H      18.83765      3.80179     11.06126
C      18.68564      1.15371      6.33189
C      19.12460      2.44903      5.62280
H      18.27084      3.05671      5.31074
H      19.70120      2.19470      4.72820
H      19.76901      3.06314      6.25784
C      19.97239      0.47992      6.84803
H      20.48012      1.13585      7.56207
H      20.65823      0.28610      6.01527
H      19.77222     -0.46626      7.35059
C      18.01808      0.27462      5.26646
H      17.78143     -0.72480      5.62782
H      18.69094      0.15858      4.41029
H      17.09145      0.72937      4.90432
C      16.46970     -0.78537      8.31228
C      17.63923     -1.76498      8.13690
H      17.27096     -2.79384      8.21045
H      18.38578     -1.61705      8.92353
H      18.13878     -1.66900      7.17424
C      15.78551     -1.18370      9.63233
H      14.87212     -0.61181      9.81024
H      16.45536     -1.05197     10.48769
H      15.49994     -2.23926      9.58551
C      15.42741     -0.97835      7.19527
H      14.54387     -0.36305      7.39733
H      15.09899     -2.02327      7.15103
H      15.81078     -0.70082      6.21327
C      14.11530      2.79552      6.22213
H      13.93738      1.82928      5.70063
C      14.63574      3.86103      5.22601
C      13.48011      4.57965      4.51017
H      12.86862      5.15013      5.21566
H      12.82645      3.86585      4.00485
H      13.86808      5.28104      3.76103
C      15.46876      4.91112      5.96929
H      15.78886      5.71652      5.29808
H      16.38064      4.46771      6.39587
H      14.89022      5.34900      6.78864
C      15.50446      3.18691      4.15769
H      14.92192      2.45308      3.58944
H      16.34323      2.65898      4.62006
H      15.91261      3.91761      3.44942
C      12.75166      1.17942      9.02825
H      12.57704      0.30268      8.37807
C      11.82969      1.07517     10.26347
C      11.72791     -0.38456     10.72505
H      12.71809     -0.78811     10.96339
H      11.29080     -1.01262      9.94038
H      11.10103     -0.47822     11.62036
C      10.42317      1.59021      9.93078
H       9.75379      1.50092     10.79445
H       9.97834      1.02265      9.10584
H      10.44873      2.64880      9.64071
C      12.41709      1.91821     11.39686
H      13.39482      1.52732     11.70127
H      11.76411      1.91186     12.27721
H      12.55338      2.95418     11.07882
C      10.75201      2.63153      6.37500
H      10.02674      2.59155      7.21283
H      10.49563      3.55542      5.84087
C      10.49980      1.42059      5.44786
C      11.17801      1.63555      4.09230
H      12.26243      1.72522      4.20605
H      10.81220      2.55015      3.61283
H      10.97655      0.79660      3.41600
C      11.03394      0.11830      6.05741
H      10.77815     -0.74248      5.42877
H      10.61542     -0.06013      7.05397
H      12.12755      0.13666      6.14613
C       8.98734      1.26843      5.22371
H       8.56566      2.18507      4.79713
H       8.47155      1.07256      6.17077
H       8.76372      0.44082      4.53901
C      12.37847      4.62255      8.22881
H      13.79600      1.07786      9.35585
H      12.49286      4.85813      7.13022
C      12.09622      5.87890      9.00730
C      10.82398      6.53229      8.43870
H       9.97348      5.84823      8.51943
H      10.95445      6.78272      7.38017
H      10.58177      7.45529      8.97974
C      13.27180      6.86063      8.87054
H      13.43859      7.12404      7.82030
H      14.19347      6.41874      9.25906
H      13.07409      7.78695      9.42368
C      11.87144      5.56080     10.48876
H      11.62254      6.47216     11.04450
H      12.76866      5.12669     10.93699
H      11.04854      4.85030     10.61381
110
B-Fe - W - 2S+1 = 1 - dispersion 
Ta     12.79687      3.27455      7.64972
Fe     15.21637      2.02562      7.91718
C      16.84789      2.42560      9.46329
C      17.44294      2.48242      8.16720
H      17.88014      3.37132      7.73936
C      17.43743      1.20178      7.55095
C      16.77518      0.29107      8.48942
C      16.46763      1.06799      9.64314
H      15.99746      0.68168     10.53120
C      16.90374      3.52764     10.50019
C      16.39054      3.02182     11.85055
H      15.37008      2.63965     11.77300
H      16.39137      3.83283     12.58616
H      17.02416      2.21605     12.23575
C      16.06959      4.72988     10.04404
H      16.39815      5.08508      9.06296
H      16.15003      5.55873     10.75711
H      15.01876      4.44730      9.95240
C      18.36913      3.96630     10.67030
H      18.99915      3.11703     10.95377
H      18.45279      4.73156     11.45030
H      18.76823      4.38756      9.74258
C      18.19191      0.95427      6.24583
C      18.62028      2.28592      5.60841
H      17.77225      2.94491      5.42742
H      19.10596      2.08921      4.64751
H      19.34094      2.81863      6.23584
C      19.50858      0.21095      6.55210
H      20.11033      0.79482      7.25577
H      20.08858      0.08953      5.62999
H      19.35449     -0.77417      6.98508
C      17.36125      0.19455      5.20326
H      17.11159     -0.81771      5.51842
H      17.91581      0.11813      4.26171
H      16.42315      0.72042      5.00440
C      16.37976     -1.19066      8.40227
C      17.49799     -2.11327      7.89528
H      17.16909     -3.15452      7.98080
H      18.40307     -1.99968      8.49987
H      17.75690     -1.94599      6.85107
C      16.02466     -1.71966      9.80240
H      15.16546     -1.20417     10.22909
H      16.86930     -1.61883     10.49172
H      15.76824     -2.78183      9.73557
C      15.13033     -1.35566      7.51769
H      14.29144     -0.80970      7.95903
H      14.85023     -2.41274      7.43574
H      15.28848     -0.96664      6.50963
C      14.37429      3.03395      6.39935
H      14.39694      1.97596      5.99242
C      14.83131      4.07336      5.35842
C      13.63698      4.95119      4.93936
H      13.21300      5.48386      5.79759
H      12.84576      4.35022      4.48495
H      13.94824      5.71301      4.21420
C      15.89004      5.00260      5.96527
H      16.20739      5.76247      5.24089
H      16.76634      4.44374      6.29261
H      15.48590      5.51600      6.84395
C      15.36961      3.39729      4.09322
H      14.58677      2.80244      3.61088
H      16.20386      2.73114      4.31451
H      15.71551      4.14362      3.36858
C      12.97723      1.69153      8.86228
H      12.85577      0.78535      8.24381
C      12.44997      1.45011     10.27749
C      13.16393      0.30463     10.99764
H      14.20387      0.56308     11.20056
H      13.14450     -0.60589     10.39101
H      12.67825      0.08416     11.95569
C      10.96292      1.06422     10.14022
H      10.51357      0.89098     11.12577
H      10.84842      0.14906      9.54961
H      10.39684      1.85858      9.64248
C      12.53670      2.71397     11.13931
H      13.55311      3.11395     11.15098
H      12.23789      2.50493     12.17256
H      11.87271      3.49454     10.75705
C      11.08654      2.75931      6.44668
H      10.34925      2.67355      7.27217
H      10.84861      3.71552      5.94294
C      10.84593      1.60198      5.46080
C      11.60744      1.85530      4.15802
H      12.68004      1.94159      4.35057
H      11.27212      2.78156      3.67779
H      11.44964      1.03455      3.44918
C      11.31497      0.27091      6.05616
H      11.05004     -0.56266      5.39573
H      10.85637      0.09004      7.03370
H      12.40241      0.26032      6.18496
C       9.34422      1.50674      5.15035
H       8.97132      2.45094      4.73788
H       8.77136      1.28726      6.05845
H       9.13784      0.71419      4.42129
C      12.65558      5.25163      8.53724
H      12.95968      5.03823      9.57821
H      13.49794      5.82996      8.11697
C      11.39726      6.14375      8.57512
C      11.04851      6.64133      7.16845
H      10.82254      5.81150      6.49095
H      11.87825      7.21181      6.73692
H      10.17015      7.29615      7.19462
C      11.66372      7.36016      9.47393
H      12.51139      7.94322      9.09768
H      11.90133      7.04438     10.49579
H      10.79031      8.02217      9.51862
C      10.20652      5.36241      9.14450
H       9.31249      5.99417      9.19633
H      10.41733      5.00274     10.15719
H       9.95884      4.49571      8.52146
110
B-Fe - ᑎ - 2S+1 = 1 - dispersion
Ta     14.34999      3.75707     10.07582
Fe     12.89762      5.99530     10.26867
C      12.32681      4.08585      9.83947
H      12.01266      3.92782      8.79738
C      14.91714      2.02715     11.13968
H      14.25556      1.45598     10.43652
H      15.88425      2.09737     10.57941
C      13.40167      7.62060      8.98046
C      14.63216      8.19875      8.26696
C      12.20259      6.96373      8.50321
C      15.17648      7.41239      7.07385
H      15.44419      6.39258      7.35928
H      16.08544      7.90213      6.70836
H      14.48013      7.37407      6.23732
C      15.40227      3.72912      8.18045
H      14.80520      4.48596      7.64772
H      16.40219      4.17771      8.29455
C      12.62925      5.37112      6.48898
H      13.67492      5.64789      6.40176
H      12.26027      5.14836      5.48138
H      12.57079      4.45235      7.07288
C      13.11073      8.08609     10.31105
H      13.79743      8.63778     10.93114
C      11.78308      7.76256     10.65811
C      11.03084      8.23629     11.88589
C      11.22394      1.98924     10.73326
H      11.02070      1.65661      9.70913
H      10.44005      1.58074     11.38389
H      12.17722      1.55648     11.04149
C      11.23713      7.05884      9.55739
H      10.23055      6.68501      9.50131
C      11.25699      3.52455     10.79812
C      14.14557      1.74950      7.22434
H      13.35830      2.41075      6.84914
H      13.83312      1.38852      8.21170
H      14.19789      0.87905      6.56035
C      11.76196      6.46787      7.11682
C      11.90208      8.18307     13.14310
H      12.25007      7.16561     13.34181
H      11.33234      8.52502     14.01383
H      12.77948      8.82877     13.04966
C      15.15745      1.16444     12.38485
C      11.61309      3.98359     12.21535
H      12.57541      3.57131     12.53024
H      10.86104      3.68511     12.95555
H      11.69314      5.08065     12.25045
C      15.49687      2.47457      7.28411
C       9.75661      7.42173     12.12828
H       9.08308      7.46025     11.26680
H       9.21434      7.82805     12.98850
H       9.98158      6.37373     12.33864
C      15.81893      8.38284      9.22484
H      15.57383      9.02288     10.07391
H      16.64268      8.86280      8.68620
H      16.18011      7.42745      9.61023
C      15.45902      5.85192     12.31465
C      10.34000      5.88429      7.18850
H      10.28211      5.06351      7.90574
H      10.06142      5.49573      6.20370
H       9.59924      6.64053      7.46443
C       9.84260      4.00475     10.45088
H       9.76650      5.08932     10.49721
H       9.11181      3.58235     11.15155
H       9.55973      3.68223      9.44337
C      15.54668      7.35201     12.61792
H      16.09466      7.88833     11.84148
H      16.07201      7.51134     13.56743
H      14.55257      7.78798     12.70708
C      14.22557      9.61204      7.79430
H      13.38012      9.58397      7.10499
H      15.06669     10.09864      7.28691
H      13.93659     10.23112      8.64899
C      14.74041      5.50131     11.00426
H      15.40138      5.76208     10.13237
C      10.63373      9.70006     11.61456
H      11.52066     10.32054     11.45398
H      10.07418     10.11010     12.46316
H      10.00566      9.77198     10.72103
C      11.68710      7.67416      6.16236
H      11.10217      8.48391      6.61009
H      11.20017      7.37902      5.22607
H      12.67220      8.06840      5.90996
C      15.88120      2.91519      5.86326
H      16.84011      3.44495      5.86622
H      15.12516      3.59093      5.44901
H      15.97150      2.05433      5.18978
C      16.56759      1.51017      7.80416
H      16.68643      0.66051      7.12248
H      16.30714      1.10753      8.78759
H      17.53825      2.01186      7.88901
C      14.73212      5.18287     13.48555
H      15.25576      5.36865     14.43054
H      14.66765      4.10331     13.33097
H      13.71366      5.56859     13.58271
C      15.42977     -0.28364     11.94368
H      16.29539     -0.33222     11.27354
H      14.56711     -0.69905     11.41052
H      15.63430     -0.92688     12.80737
C      16.38267      1.68071     13.14651
H      16.59711      1.03409     14.00447
H      16.22507      2.69453     13.51986
H      17.27042      1.69039     12.50374
C      13.94282      1.17564     13.31789
H      13.04406      0.80904     12.81406
H      13.73556      2.18293     13.68807
H      14.12631      0.53016     14.18423
C      16.89652      5.31018     12.23272
H      17.44808      5.80705     11.42593
H      16.89958      4.23591     12.02916
H      17.44138      5.48415     13.16868
110
B-Fe - W - 2S+1 = 3 - dispersion 
Ta     12.83702      3.29619      7.58096
Fe     15.16705      2.07830      8.10026
C      16.84557      2.43203      9.48794
C      17.35091      2.45134      8.17584
H      17.83438      3.30168      7.72230
C      17.25819      1.15015      7.56132
C      16.59024      0.30153      8.49339
C      16.29766      1.12835      9.64648
H      15.85352      0.76249     10.55659
C      16.98792      3.54116     10.51455
C      16.74574      2.99228     11.92464
H      15.74327      2.57061     12.03275
H      16.85162      3.79072     12.66658
H      17.46735      2.20476     12.16520
C      16.01232      4.68988     10.22429
H      16.17639      5.08840      9.21870
H      16.14040      5.50641     10.94519
H      14.97936      4.34049     10.27453
C      18.42394      4.08879     10.45519
H      19.15410      3.28924     10.61547
H      18.57388      4.85258     11.22655
H      18.63505      4.54984      9.48559
C      17.95899      0.88504      6.22645
C      18.45214      2.20349      5.60700
H      17.65512      2.93747      5.51476
H      18.85116      2.00897      4.60641
H      19.25773      2.64672      6.20016
C      19.24819      0.06743      6.45373
H      19.87753      0.56586      7.19792
H      19.81465      0.01135      5.51697
H      19.06804     -0.94726      6.79487
C      17.04095      0.20560      5.20221
H      16.69957     -0.77575      5.53024
H      17.56446      0.07291      4.24888
H      16.15349      0.81877      5.02259
C      16.18401     -1.18216      8.46191
C      17.24394     -2.11727      7.86242
H      16.91531     -3.15384      7.99353
H      18.20309     -2.00553      8.37613
H      17.39844     -1.96665      6.79544
C      15.97832     -1.69775      9.89749
H      15.15405     -1.20093     10.40415
H      16.88527     -1.56542     10.49617
H      15.74349     -2.76686      9.87072
C      14.86642     -1.37265      7.69110
H      14.05719     -0.82965      8.18313
H      14.59249     -2.43371      7.65060
H      14.94277     -0.99970      6.66680
C      14.44402      3.08261      6.38437
H      14.39627      2.08681      5.89615
C      14.92777      4.18662      5.41681
C      13.73264      5.08335      5.02853
H      13.32133      5.60907      5.89558
H      12.93165      4.49374      4.57238
H      14.04079      5.85066      4.30753
C      15.97781      5.08924      6.07281
H      16.28119      5.89566      5.39461
H      16.86637      4.52888      6.36197
H      15.57194      5.54456      6.98242
C      15.45483      3.58852      4.10545
H      14.65322      3.05534      3.58304
H      16.26814      2.88253      4.26536
H      15.81875      4.37781      3.43710
C      13.22120      1.79524      8.87280
H      13.01554      0.94345      8.18459
C      12.58327      1.50804     10.24237
C      13.04887      0.19291     10.87218
H      14.09076      0.25896     11.18654
H      12.94981     -0.64268     10.17264
H      12.45183     -0.03993     11.76173
C      11.05985      1.40138     10.03511
H      10.55137      1.17350     10.97988
H      10.81528      0.61036      9.31793
H      10.64553      2.34047      9.65392
C      12.85528      2.63803     11.23602
H      13.92839      2.79315     11.35606
H      12.42878      2.40444     12.21816
H      12.41401      3.58109     10.90045
C      11.12409      2.64326      6.44869
H      10.42645      2.43726      7.28404
H      10.77412      3.59691      6.00616
C      10.98762      1.51892      5.40677
C      11.68281      1.92126      4.10418
H      12.74692      2.10436      4.27454
H      11.24338      2.83593      3.68981
H      11.58677      1.13155      3.35060
C      11.61767      0.22418      5.93104
H      11.44808     -0.60241      5.23186
H      11.19181     -0.06039      6.89943
H      12.69981      0.33437      6.05739
C       9.49883      1.26957      5.12163
H       9.01359      2.18297      4.75986
H       8.97587      0.94839      6.02951
H       9.36423      0.49140      4.36109
C      12.66253      5.24971      8.49188
H      12.97355      5.00463      9.52445
H      13.49542      5.85761      8.09690
C      11.37947      6.10056      8.55516
C      11.01231      6.62002      7.16110
H      10.83227      5.79830      6.45950
H      11.81443      7.24201      6.74921
H      10.10240      7.22948      7.19999
C      11.60566      7.29946      9.48719
H      12.43598      7.91833      9.13009
H      11.84991      6.96357     10.50101
H      10.71199      7.93247      9.54646
C      10.22079      5.25874      9.10407
H       9.31336      5.86315      9.21446
H      10.46678      4.84270     10.08723
H       9.97725      4.42620      8.43392
110
B-Fe - ᑎ - 2S+1 = 3 - dispersion
Ta     14.42745      3.70840     10.18631
Fe     13.01174      5.97625     10.35420
C      12.40869      4.03810     10.01246
H      12.16696      3.95898      8.93652
C      15.03197      1.96528     11.21815
H      14.36452      1.38031     10.53661
H      15.99223      2.03229     10.64591
C      13.38529      7.81842      8.89001
C      14.61607      8.41061      8.19652
C      12.23341      7.12395      8.41775
C      15.22021      7.54081      7.09032
H      15.46865      6.54521      7.47016
H      16.14447      8.00119      6.72464
H      14.55876      7.42883      6.23214
C      15.29996      3.62929      8.21909
H      14.73619      4.44201      7.73311
H      16.33091      4.01166      8.31582
C      12.63767      5.46007      6.49093
H      13.69336      5.70530      6.40750
H      12.28035      5.17110      5.49559
H      12.54369      4.58969      7.14315
C      13.13846      8.13326     10.27710
H      13.81142      8.70884     10.89269
C      11.83078      7.73640     10.65964
C      11.05194      8.21514     11.86928
C      11.26145      1.87703     10.58118
H      11.15654      1.66022      9.51232
H      10.42603      1.39894     11.10755
H      12.18798      1.41230     10.92878
C      11.32169      7.04124      9.53442
H      10.33445      6.61635      9.47247
C      11.27356      3.39595     10.82716
C      13.89514      1.73780      7.30362
H      13.12630      2.44621      6.98022
H      13.61790      1.38239      8.30315
H      13.86564      0.87654      6.62649
C      11.79520      6.62250      7.03326
C      11.91630      8.22326     13.13203
H      12.27978      7.21768     13.36340
H      11.33803      8.58441     13.98964
H      12.78328      8.88084     13.01976
C      15.28496      1.12444     12.47510
C      11.48705      3.66835     12.31801
H      12.44092      3.25529     12.65624
H      10.69237      3.22234     12.92730
H      11.50671      4.74576     12.51163
C      15.28460      2.38862      7.30120
C       9.81610      7.34860     12.12337
H       9.14765      7.33556     11.25687
H       9.24784      7.74382     12.97215
H      10.09441      6.31770     12.35542
C      15.75394      8.67148      9.19845
H      15.47043      9.38347      9.97695
H      16.61023      9.09867      8.66642
H      16.08160      7.75017      9.68339
C      15.51958      5.84067     12.34356
C      10.34980      6.09755      7.09325
H      10.25672      5.26158      7.79103
H      10.05438      5.74036      6.10141
H       9.64337      6.87852      7.39043
C       9.89876      3.93180     10.40910
H       9.82355      5.00431     10.58423
H       9.10251      3.43752     10.97879
H       9.71505      3.74319      9.34597
C      15.56136      7.34137     12.65308
H      16.14536      7.88565     11.90642
H      16.02210      7.51497     13.63324
H      14.55560      7.75915     12.67228
C      14.21501      9.78628      7.62409
H      13.41911      9.70811      6.88273
H      15.07893     10.26807      7.15104
H      13.85790     10.43836      8.42732
C      14.92616      5.52484     10.96460
H      15.56477      5.96224     10.17070
C      10.59112      9.65451     11.57063
H      11.45132     10.30899     11.39867
H      10.01089     10.06050     12.40767
H       9.96504      9.68032     10.67311
C      11.79272      7.77775      6.01750
H      11.22207      8.62900      6.40176
H      11.32713      7.44965      5.08122
H      12.79779      8.12509      5.77685
C      15.62378      2.82921      5.86931
H      16.60874      3.30721      5.83169
H      14.88603      3.54897      5.49944
H      15.63590      1.97361      5.18361
C      16.32532      1.36211      7.75990
H      16.35914      0.51248      7.06897
H      16.09514      0.96807      8.75432
H      17.32629      1.80719      7.79445
C      14.69306      5.14647     13.43016
H      15.12041      5.31362     14.42569
H      14.65017      4.06699     13.25473
H      13.66607      5.52258     13.43270
C      15.62453     -0.31369     12.04808
H      16.50559     -0.33110     11.39678
H      14.79087     -0.76657     11.49957
H      15.83624     -0.94309     12.92006
C      16.46815      1.69305     13.26424
H      16.68656      1.05970     14.13101
H      16.25992      2.70123     13.62822
H      17.37114      1.73577     12.64458
C      14.04434      1.09374     13.37212
H      13.16644      0.72860     12.83030
H      13.81236      2.08862     13.76100
H      14.21053      0.43009     14.22801
C      16.96544      5.31576     12.37653
H      17.57477      5.82752     11.62287
H      17.00083      4.24400     12.16308
H      17.42783      5.48675     13.35660
110
B-Fe - W - 2S+1 = 5 - dispersion 
C      17.03981      2.37558      9.50222
C      17.63958      2.44036      8.21926
H      18.12582      3.31859      7.82046
C      17.53303      1.19109      7.54356
C      16.79805      0.30539      8.42328
C      16.52903      1.05331      9.61942
H      16.05657      0.65377     10.50133
C      17.08177      3.46055     10.56112
C      16.52699      2.93489     11.88727
H      15.49739      2.58344     11.77882
H      16.53248      3.72693     12.64320
H      17.12985      2.10218     12.26363
C      16.25900      4.67587     10.10766
H      16.62263      5.05978      9.14956
H      16.31196      5.48639     10.84397
H      15.20686      4.40253      9.97546
C      18.54163      3.89305     10.77465
H      19.15923      3.03882     11.06917
H      18.60744      4.65376     11.56085
H      18.96763      4.31641      9.86007
C      18.25129      0.95962      6.21255
C      18.70869      2.29699      5.60435
H      17.87671      2.98539      5.45019
H      19.17710      2.11257      4.63241
H      19.45192      2.79385      6.23447
C      19.54424      0.15662      6.46435
H      20.18681      0.69696      7.16655
H      20.09656      0.02971      5.52580
H      19.35459     -0.83036      6.88147
C      17.38031      0.26279      5.15806
H      17.12102     -0.75915      5.43050
H      17.91140      0.21993      4.20095
H      16.44774      0.81174      5.00140
C      16.30672     -1.14290      8.27920
C      17.38041     -2.11495      7.76898
H      16.99149     -3.13827      7.80874
H      18.27271     -2.07106      8.40099
H      17.68120     -1.92671      6.73993
C      15.87956     -1.69269      9.65071
H      15.04521     -1.13327     10.07325
H      16.70933     -1.67241     10.36424
H      15.55324     -2.73190      9.54046
C      15.06722     -1.19716      7.36660
H      14.25175     -0.61711      7.81336
H      14.71391     -2.22819      7.24596
H      15.26622     -0.78747      6.37498
C      12.65581      5.25763      8.43517
H      12.97515      4.98675      9.46211
H      13.48539      5.86213      8.03524
C      11.39087      6.13589      8.53623
C      11.01266      6.67470      7.15220
H      10.77371      5.86280      6.45706
H      11.83291      7.25804      6.71958
H      10.13449      7.32722      7.21561
C      11.66537      7.32163      9.47196
H      12.49970      7.92600      9.09955
H      11.92699      6.97174     10.47676
H      10.78721      7.97306      9.55848
C      10.21519      5.32617      9.09767
H       9.31845      5.94995      9.18579
H      10.44293      4.93240     10.09359
H       9.96057      4.48075      8.44873
C      10.97598      2.72954      6.41897
H      10.21109      2.64103      7.21354
H      10.73770      3.66758      5.88165
C      10.79908      1.54536      5.44923
C      11.58499      1.79170      4.15944
H      12.64849      1.91691      4.37936
H      11.23187      2.69561      3.64973
H      11.47017      0.95051      3.46627
C      11.29661      0.24562      6.09036
H      11.07390     -0.61506      5.44922
H      10.82381      0.07742      7.06386
H      12.38121      0.27667      6.23935
C       9.30977      1.39275      5.10447
H       8.91691      2.31462      4.66109
H       8.72134      1.17500      6.00302
H       9.14777      0.57773      4.38894
C      14.31087      2.91588      6.37448
H      14.53902      1.90146      5.99215
C      14.76719      4.03249      5.40423
C      13.57535      4.91594      4.99042
H      13.10745      5.40389      5.85198
H      12.81345      4.32847      4.47210
H      13.90398      5.71915      4.31992
C      15.81915      4.93415      6.06454
H      16.17788      5.70487      5.37104
H      16.67379      4.34712      6.40662
H      15.39813      5.43576      6.94212
C      15.34033      3.41792      4.12271
H      14.59195      2.79394      3.62328
H      16.21108      2.79489      4.33255
H      15.64845      4.20112      3.42004
C      12.84362      1.81660      8.93537
H      12.78694      0.89416      8.32431
C      12.37105      1.57484     10.36512
C      13.09301      0.39503     11.02225
H      14.15700      0.61012     11.13852
H      12.98818     -0.51055     10.41614
H      12.67945      0.18693     12.01601
C      10.86722      1.24497     10.30123
H      10.46567      1.05230     11.30392
H      10.68929      0.35596      9.68700
H      10.30721      2.07532      9.85950
C      12.56334      2.82006     11.23576
H      13.60602      3.14846     11.22688
H      12.27639      2.61869     12.27379
H      11.94854      3.64978     10.87724
Ta     12.72284      3.26049      7.59091
Fe     15.26923      2.08872      8.11800
110
B-Fe - ᑎ - 2S+1 = 5 - dispersion
C      13.35148      7.64577      8.75776
C      14.66067      8.02991      8.05291
C      12.07528      7.11666      8.34426
C      15.03874      7.26601      6.78059
H      15.21852      6.20944      6.98422
H      15.97387      7.68211      6.39044
H      14.29763      7.35078      5.98698
C      12.32183      5.37970      6.47691
H      13.38867      5.55386      6.37494
H      11.93310      5.08129      5.49670
H      12.18167      4.53793      7.16038
C      13.17623      8.10641     10.10675
H      13.92186      8.65517     10.65994
C      11.84459      7.88459     10.55034
C      11.17375      8.47881     11.77432
C      11.19514      7.24311      9.46122
H      10.16693      6.91488      9.47173
C      11.56151      6.60733      6.99680
C      12.20889      8.98845     12.78121
H      12.85873      8.18456     13.13469
H      11.70375      9.42002     13.65147
H      12.83981      9.76887     12.34451
C      10.26067      7.45894     12.46303
H       9.48236      7.09811     11.78411
H       9.76237      7.91143     13.32736
H      10.82916      6.59225     12.81608
C      15.84372      7.83722      9.02087
H      15.79209      8.50125      9.88606
H      16.78502      8.05212      8.50405
H      15.87576      6.80829      9.39185
C      10.08951      6.17631      7.10639
H       9.96530      5.36455      7.82832
H       9.74530      5.81394      6.13249
H       9.44003      7.00619      7.40021
C      14.55494      9.52750      7.69659
H      13.73814      9.70777      6.99154
H      15.48636      9.88096      7.23914
H      14.36145     10.12799      8.59034
C      10.32138      9.67046     11.30005
H      10.94545     10.41230     10.79194
H       9.82895     10.15771     12.14956
H       9.54932      9.34276     10.59732
C      11.60341      7.75816      5.97419
H      10.99638      8.59726      6.32875
H      11.19917      7.42625      5.01109
H      12.61265      8.13297      5.80302
C      15.35945      3.87865      8.37785
H      14.62502      4.61746      8.00189
H      16.30378      4.43285      8.47052
C      14.22888      1.92935      7.22967
H      13.37901      2.56165      6.95284
H      13.98085      1.43246      8.17523
H      14.32469      1.14627      6.46907
C      15.51718      2.75767      7.32989
C      15.80590      3.37971      5.95542
H      16.70558      4.00361      5.99134
H      14.97231      4.00918      5.62735
H      15.96131      2.60518      5.19463
C      16.69405      1.85224      7.70999
H      16.83400      1.06001      6.96593
H      16.54208      1.37435      8.68241
H      17.62331      2.43009      7.76644
C      14.68751      1.53445     11.02715
H      13.68246      1.09521     11.14206
H      15.06459      1.09242     10.08014
C      15.58078      1.05599     12.17948
C      15.71532     -0.47355     12.13570
H      16.18680     -0.79722     11.20051
H      14.73254     -0.95407     12.20025
H      16.32785     -0.84394     12.96665
C      16.97418      1.67953     12.05505
H      17.63149      1.35121     12.86852
H      16.91167      2.77073     12.08308
H      17.44439      1.38977     11.10763
C      14.93083      1.46008     13.50509
H      13.97324      0.94351     13.63954
H      14.73458      2.53529     13.51762
H      15.57064      1.21026     14.35927
C      15.20393      5.62623     12.86100
C      15.60369      7.08522     12.60110
H      16.54119      7.13632     12.03821
H      15.74257      7.62362     13.54605
H      14.83717      7.59826     12.02155
C      15.05016      4.85777     11.56345
H      16.00269      4.89955     10.96601
C      13.89004      5.58557     13.64323
H      13.96007      6.16747     14.56884
H      13.61702      4.55849     13.89788
H      13.06938      6.00825     13.04820
C      16.31846      4.99398     13.71359
H      17.27099      5.00502     13.17292
H      16.09079      3.95940     13.97363
H      16.45287      5.56027     14.64301
C      12.35733      3.83783     10.09480
H      12.17324      3.83091      9.00204
C      10.86604      1.85903     10.33424
H      10.66587      1.87436      9.25721
H       9.99349      1.42205     10.83502
H      11.72221      1.20035     10.50501
C      11.14435      3.27949     10.85225
C      11.43152      3.22244     12.35533
H      12.34039      2.64908     12.56513
H      10.60158      2.75261     12.89529
H      11.56782      4.22841     12.76219
C       9.88231      4.11887     10.62296
H      10.02517      5.13994     10.98175
H       9.02220      3.68822     11.15023
H       9.63513      4.16670      9.55784
Ta     14.36306      3.54682     10.27376
Fe     12.87637      5.90733     10.40694
110
A-Fe - 2S+1 = 1 - without dispersion
Ta      5.56879      3.01765     27.96880
Fe      4.11048      2.50398     25.09995
C       5.48852      2.73834     23.58933
C       4.16566      2.84088     23.08027
H       3.75937      3.72513     22.61132
C       3.44512      1.61130     23.27115
C       4.33673      0.71606     23.97528
C       5.57354      1.43698     24.15881
H       6.45325      1.02429     24.62425
C       6.60112      3.74456     23.35065
C       7.80268      3.49275     24.26603
H       7.52129      3.59297     25.31758
H       8.59420      4.22003     24.05438
H       8.22546      2.49353     24.11676
C       6.11407      5.18443     23.56437
H       5.27633      5.43514     22.90530
H       6.92388      5.88989     23.34568
H       5.79052      5.33026     24.59835
C       7.05119      3.57298     21.88329
H       7.40579      2.55391     21.69560
H       7.86878      4.26570     21.65281
H       6.22829      3.77620     21.19033
C       2.05871      1.44521     22.61565
C       1.42000      2.81905     22.31269
H       0.41958      2.66357     21.89570
H       1.98987      3.38361     21.56934
H       1.31360      3.43982     23.20665
C       2.26852      0.75985     21.24585
H       2.67777     -0.24682     21.34135
H       2.95871      1.34321     20.62773
H       1.31356      0.68907     20.71174
C       1.02340      0.65746     23.43401
H       0.83302      1.12763     24.40353
H       1.31598     -0.37668     23.61296
H       0.07410      0.63222     22.88742
C       4.19323     -0.73994     24.46237
C       3.73939     -1.68205     23.33102
H       2.72051     -1.49118     22.99408
H       3.77432     -2.71952     23.68216
H       4.40457     -1.60083     22.46472
C       3.24153     -0.84919     25.66777
H       3.62644     -0.25766     26.50444
H       3.16234     -1.89306     25.99508
H       2.23655     -0.48886     25.44597
C       5.55978     -1.28275     24.92551
H       6.29731     -1.26922     24.11593
H       5.44263     -2.32212     25.25017
H       5.96344     -0.72009     25.77070
C       4.22003      3.58680     26.71554
C       2.87845      4.32914     26.61333
C       1.85136      3.32046     26.05926
H       2.20067      2.81392     25.12955
H       0.91440      3.81078     25.76199
H       1.62670      2.54099     26.79069
C       2.96144      5.52518     25.64461
H       3.73744      6.22909     25.95529
H       2.00563      6.06470     25.61404
H       3.20499      5.19194     24.63171
C       2.36329      4.84613     27.96621
H       2.26047      4.03091     28.68598
H       1.38063      5.32198     27.84635
H       3.04487      5.59161     28.38671
C       7.00722      1.48217     27.33589
H       6.32466      0.62306     27.52664
H       7.19982      1.44546     26.26084
C       8.35437      1.19135     28.05705
C       9.42023      2.20851     27.62413
H      10.38562      1.98248     28.09264
H       9.14557      3.22955     27.90686
H       9.56474      2.18839     26.53829
C       8.83733     -0.21368     27.64936
H       9.80425     -0.45160     28.11067
H       8.95804     -0.28748     26.56259
H       8.12033     -0.98278     27.95909
C       8.22212      1.21963     29.58665
H       7.46847      0.50514     29.93306
H       7.94445      2.21206     29.95977
H       9.17433      0.95461     30.06163
C       4.59937      2.41671     29.81946
H       5.47963      2.45455     30.49531
H       4.04371      3.34814     30.04488
C       3.72852      1.21238     30.24883
C       3.38817      1.33948     31.74541
H       2.84105      2.26757     31.94671
H       4.29751      1.34815     32.35754
H       2.76484      0.50227     32.08322
C       2.41994      1.17442     29.45024
H       1.81400      0.30735     29.73978
H       2.61946      1.11352     28.37608
H       1.81875      2.07201     29.63250
C       4.48023     -0.10792     30.03378
H       3.87210     -0.95859     30.36378
H       5.41515     -0.12963     30.60442
H       4.72359     -0.26319     28.97725
C       6.74655      4.74005     28.54488
H       7.36720      4.22451     29.31064
H       7.39137      4.75532     27.64002
C       6.54199      6.18944     29.02713
C       7.90782      6.80638     29.38335
H       8.57504      6.81400     28.51370
H       8.40293      6.23857     30.17999
H       7.79691      7.84127     29.72971
C       5.65806      6.20313     30.28222
H       5.54279      7.22233     30.66984
H       6.09577      5.59112     31.08000
H       4.65886      5.80989     30.06911
C       5.89470      7.03655     27.92792
H       6.51695      7.05248     27.02571
H       5.75854      8.07248     28.26064
H       4.91880      6.63209     27.65110
110
A-Fe - 2S+1 = 3 - without dispersion
Ta      5.39183      2.95045     27.94953
Fe      4.36718      2.64702     25.29263
C       5.67175      2.85371     23.52086
C       4.30511      2.95049     23.11524
H       3.85297      3.84257     22.70532
C       3.63437      1.70977     23.29280
C       4.63194      0.78317     23.83805
C       5.84992      1.50877     23.94198
H       6.78453      1.09445     24.28755
C       6.74529      3.89816     23.26336
C       8.01933      3.59020     24.05914
H       7.81437      3.54760     25.13314
H       8.77258      4.36659     23.88539
H       8.45993      2.63343     23.75976
C       6.24673      5.30240     23.63759
H       5.35951      5.58466     23.06132
H       7.02216      6.04977     23.43351
H       5.98636      5.35149     24.69975
C       7.08381      3.87197     21.75727
H       7.44275      2.88293     21.45410
H       7.86568      4.60481     21.52489
H       6.20384      4.11038     21.15113
C       2.22405      1.51815     22.70062
C       1.50132      2.87460     22.56039
H       0.48973      2.70620     22.17623
H       2.00239      3.54161     21.85317
H       1.41157      3.39364     23.51843
C       2.37091      0.96001     21.26579
H       2.85695     -0.01635     21.24381
H       2.96790      1.64189     20.65150
H       1.38441      0.85746     20.79768
C       1.28241      0.61485     23.51285
H       1.16549      0.98036     24.53723
H       1.61724     -0.42085     23.56222
H       0.29125      0.60846     23.04547
C       4.56172     -0.71012     24.20833
C       4.06068     -1.57387     23.03364
H       3.02032     -1.38579     22.77059
H       4.14004     -2.63395     23.30015
H       4.67233     -1.40783     22.14046
C       3.69118     -0.94965     25.45783
H       4.11453     -0.41989     26.31699
H       3.65952     -2.01978     25.69667
H       2.66627     -0.60158     25.33059
C       5.96729     -1.25010     24.53873
H       6.65302     -1.14308     23.69164
H       5.89512     -2.31720     24.77444
H       6.40382     -0.75429     25.40845
C       3.75335      3.38392     26.89265
C       2.47230      4.22354     26.88790
C       1.25005      3.32339     26.62369
H       1.33288      2.83349     25.65054
H       0.32801      3.91850     26.63253
H       1.16074      2.54333     27.38372
C       2.53704      5.30066     25.78435
H       3.38531      5.97394     25.93721
H       1.61911      5.90223     25.78372
H       2.64738      4.84835     24.79375
C       2.25277      4.93914     28.23489
H       2.14392      4.22095     29.05187
H       1.34134      5.54914     28.20036
H       3.08772      5.60470     28.47401
C       6.68477      1.22791     27.45607
H       5.98936      0.40852     27.73048
H       6.81789      1.11442     26.37712
C       8.05941      0.95237     28.13666
C       9.14897      1.83278     27.50739
H      10.12820      1.61878     27.95228
H       8.94698      2.89904     27.65106
H       9.22627      1.65033     26.42984
C       8.43904     -0.52118     27.89407
H       9.41868     -0.75578     28.32968
H       8.48854     -0.74349     26.82242
H       7.70233     -1.19770     28.34233
C       8.04025      1.18550     29.65447
H       7.27220      0.57631     30.14066
H       7.85258      2.23460     29.91198
H       9.00706      0.91801     30.09763
C       4.55180      2.43479     29.86435
H       5.48229      2.46967     30.47068
H       4.06941      3.41862     30.04476
C       3.64629      1.32071     30.43866
C       3.27458      1.66664     31.89252
H       2.72256      2.61221     31.94394
H       4.17063      1.76802     32.51584
H       2.64424      0.88630     32.33620
C       2.35960      1.18104     29.61765
H       1.72837      0.38120     30.02341
H       2.58274      0.94808     28.57185
H       1.77410      2.10574     29.63866
C       4.38298     -0.02560     30.43523
H       3.74396     -0.81340     30.85104
H       5.29241      0.01658     31.04486
H       4.66653     -0.32703     29.42173
C       6.71078      4.64166     28.22803
H       7.42335      4.11726     28.90155
H       7.21861      4.64055     27.24167
C       6.59531      6.09832     28.72497
C       8.00760      6.68740     28.90017
H       8.56327      6.66579     27.95578
H       8.58393      6.12049     29.64066
H       7.96167      7.72966     29.23871
C       5.87710      6.14257     30.08104
H       5.84561      7.16579     30.47338
H       6.39193      5.51879     30.82153
H       4.84517      5.78533     30.00086
C       5.83469      6.95314     27.70504
H       6.35069      6.96337     26.73848
H       5.75080      7.99047     28.05002
H       4.82534      6.56748     27.53956
110
A-Fe - 2S+1 = 5 - without dispersion
Ta      5.41788      3.00112     28.24138
Fe      4.55948      2.53492     25.30100
C       5.67769      2.76929     23.36940
C       4.29760      2.90660     23.05876
H       3.84524      3.81121     22.67839
C       3.60486      1.66272     23.23213
C       4.58853      0.71185     23.71327
C       5.83418      1.41789     23.78770
H       6.77264      0.97294     24.08454
C       6.76818      3.79552     23.09895
C       8.01676      3.51217     23.94410
H       7.78822      3.55272     25.01417
H       8.79231      4.25752     23.73620
H       8.44202      2.52768     23.72231
C       6.27459      5.21698     23.41015
H       5.40710      5.48922     22.80032
H       7.06390      5.94746     23.19965
H       5.99119      5.31440     24.46370
C       7.14744      3.71012     21.60568
H       7.51095      2.70922     21.35060
H       7.93716      4.43172     21.36479
H       6.28354      3.92592     20.96877
C       2.17642      1.51471     22.66813
C       1.47570      2.88664     22.57027
H       0.45240      2.74246     22.20799
H       1.97116      3.55570     21.86110
H       1.41756      3.39244     23.53773
C       2.29594      0.98339     21.22056
H       2.75490     -0.00588     21.17790
H       2.90714      1.65991     20.61445
H       1.30332      0.91727     20.75882
C       1.22902      0.60460     23.46638
H       1.10343      0.95490     24.49505
H       1.55923     -0.43325     23.50069
H       0.24014      0.60961     22.99434
C       4.50262     -0.77639     24.10325
C       3.97277     -1.64874     22.94860
H       2.93693     -1.43423     22.68633
H       4.02346     -2.70645     23.23145
H       4.58352     -1.51303     22.04978
C       3.64743     -0.98120     25.36994
H       4.09146     -0.44644     26.21770
H       3.60382     -2.04494     25.63369
H       2.62518     -0.62199     25.25269
C       5.90375     -1.32986     24.42954
H       6.58220     -1.25243     23.57354
H       5.81987     -2.39003     24.69075
H       6.35826     -0.82043     25.28363
C       4.00902      3.48074     27.04551
C       2.67422      4.21457     26.85839
C       1.55661      3.20829     26.53021
H       1.78981      2.65149     25.61580
H       0.59726      3.71908     26.37567
H       1.43584      2.48200     27.33799
C       2.75343      5.25561     25.72467
H       3.52843      5.99993     25.92671
H       1.79601      5.78057     25.61244
H       2.99077      4.78316     24.76525
C       2.27947      4.95316     28.15088
H       2.17788      4.25434     28.98567
H       1.31903      5.46812     28.02036
H       3.02775      5.70394     28.42039
C       6.65704      1.36247     27.44090
H       5.96342      0.53638     27.71430
H       6.73765      1.29128     26.34702
C       8.05561      1.02667     28.03979
C       9.12488      1.97217     27.47634
H      10.11547      1.71517     27.86995
H       8.92507      3.01530     27.74115
H       9.17397      1.90540     26.38417
C       8.43480     -0.41455     27.65381
H       9.42071     -0.68472     28.05254
H       8.47227     -0.53436     26.56532
H       7.70674     -1.13412     28.04555
C       8.05350      1.12388     29.57265
H       7.29894      0.46404     30.01230
H       7.85607      2.14497     29.92051
H       9.02892      0.83321     29.98059
C       4.49609      2.51655     30.15310
H       5.38335      2.60212     30.81630
H       3.93738      3.45775     30.32336
C       3.63721      1.33538     30.65995
C       3.21531      1.59930     32.11737
H       2.62127      2.51711     32.19420
H       4.09107      1.71288     32.76690
H       2.60993      0.77376     32.51178
C       2.37634      1.17428     29.80254
H       1.76014      0.34419     30.16911
H       2.63538      0.97804     28.75735
H       1.76241      2.08103     29.82974
C       4.43813      0.02691     30.61862
H       3.83722     -0.80850     30.99709
H       5.33894      0.09383     31.23944
H       4.74665     -0.22279     29.59736
C       6.68871      4.70953     28.65174
H       7.28999      4.27779     29.48134
H       7.33479      4.58545     27.75453
C       6.52756      6.21511     28.93609
C       7.90808      6.83651     29.21917
H       8.57970      6.71039     28.36198
H       8.38305      6.36596     30.08824
H       7.82546      7.91091     29.42452
C       5.63943      6.41592     30.17246
H       5.54555      7.47983     30.42072
H       6.06175      5.90630     31.04693
H       4.63271      6.01872     30.00809
C       5.90910      6.92473     27.72796
H       6.55238      6.82750     26.84554
H       5.77323      7.99444     27.92714
H       4.93825      6.49037     27.47866
110
C-Fe - 2S+1 = 1 - without dispersion
Ta      5.12077      3.06846     28.01917
Fe      4.33896      2.33556     24.99011
C       5.59597      2.73409     23.40537
C       4.22685      2.75826     23.02315
H       3.71245      3.62251     22.63126
C       3.61867      1.47244     23.24197
C       4.65751      0.60868     23.79435
C       5.83694      1.41102     23.87557
H       6.78063      1.07353     24.27812
C       6.62560      3.81953     23.14631
C       7.79279      3.72939     24.13511
H       7.44606      3.84164     25.16672
H       8.52270      4.52127     23.93347
H       8.31967      2.77310     24.05372
C       6.00136      5.21759     23.24280
H       5.19909      5.35697     22.51069
H       6.76019      5.98292     23.04505
H       5.58514      5.38979     24.23870
C       7.16418      3.60658     21.71535
H       7.62618      2.61922     21.61111
H       7.91947      4.36341     21.47307
H       6.35923      3.68095     20.97666
C       2.20016      1.20392     22.70870
C       1.47711      2.52687     22.38136
H       0.44942      2.30923     22.07241
H       1.95585      3.05930     21.55399
H       1.43183      3.20030     23.23991
C       2.31627      0.45450     21.36192
H       2.77060     -0.53068     21.46190
H       2.92360      1.03134     20.65651
H       1.32087      0.32460     20.92079
C       1.29241      0.42699     23.67349
H       1.20456      0.94918     24.63183
H       1.64911     -0.58491     23.86888
H       0.28747      0.33689     23.24578
C       4.66147     -0.85429     24.28666
C       4.11813     -1.83547     23.23163
H       3.04742     -1.72212     23.05824
H       4.28123     -2.86476     23.57064
H       4.63633     -1.71320     22.27483
C       3.87353     -1.01925     25.60075
H       4.34489     -0.43408     26.39704
H       3.87107     -2.07087     25.91313
H       2.83742     -0.68980     25.51426
C       6.10512     -1.30938     24.57959
H       6.74317     -1.23373     23.69281
H       6.09680     -2.35753     24.89674
H       6.56047     -0.73180     25.38874
C       3.66248      3.33454     26.34943
C       2.63207      4.47941     26.59356
C       1.25100      4.01465     26.10809
H       1.29250      3.69893     25.06435
H       0.51823      4.82562     26.19775
H       0.88673      3.16886     26.70312
C       3.06947      5.70182     25.77367
H       4.05565      6.05298     26.09288
H       2.35926      6.52770     25.90699
H       3.12360      5.45195     24.71111
C       2.46515      4.91293     28.06399
H       2.08988      4.09119     28.68060
H       1.74109      5.73434     28.13704
H       3.40920      5.27268     28.48956
C       6.60495      1.55118     27.66992
H       6.04380      0.64313     27.97034
H       6.55251      1.54551     26.55522
C       8.06907      1.39564     28.14045
C       8.97850      2.40520     27.43503
H       9.99819      2.35612     27.83533
H       8.60192      3.42276     27.56874
H       9.03398      2.20071     26.36064
C       8.56991     -0.02568     27.82773
H       9.60657     -0.16072     28.15993
H       8.53789     -0.22873     26.75131
H       7.95706     -0.78332     28.33027
C       8.14670      1.61929     29.65792
H       7.49003      0.92575     30.19681
H       7.84726      2.64160     29.91226
H       9.16823      1.46209     30.02481
C       4.32753      2.50099     29.95113
H       5.30424      2.40001     30.47034
H       3.91608      3.44998     30.34003
C       3.41204      1.33413     30.39305
C       3.32015      1.32125     31.93003
H       2.91847      2.26841     32.30762
H       4.30732      1.17281     32.38236
H       2.66523      0.51430     32.28110
C       1.99926      1.50555     29.81912
H       1.35198      0.67610     30.12787
H       2.01413      1.52992     28.72355
H       1.53654      2.43379     30.17300
C       3.97916     -0.01307     29.92632
H       3.37512     -0.84314     30.31121
H       5.00683     -0.15726     30.27847
H       3.98211     -0.08901     28.83327
C       6.06363      4.72344     28.26010
H       6.06089      4.86791     27.14383
C       6.62636      5.90376     29.02350
C       8.13857      6.04344     28.76397
H       8.34650      6.16310     27.69499
H       8.68133      5.16209     29.11777
H       8.53939      6.92190     29.28514
C       6.39427      5.70777     30.52970
H       6.81049      6.54791     31.09791
H       6.87320      4.78953     30.88596
H       5.32505      5.64238     30.75814
C       5.93162      7.20423     28.57446
H       6.09074      7.38675     27.50575
H       6.33069      8.06572     29.12415
H       4.85259      7.15996     28.75237
H       3.06641      2.32792     26.23101
110
C-Fe - 2S+1 = 3 - without dispersion
Ta      5.17505      2.99218     27.96088
Fe      4.38792      2.24177     25.34982
C       5.65357      2.84588     23.42914
C       4.29027      2.88739     23.04375
H       3.78721      3.76399     22.66124
C       3.69003      1.59634     23.15871
C       4.72417      0.70316     23.66032
C       5.90316      1.50596     23.82419
H       6.86374      1.13015     24.14456
C       6.67826      3.94655     23.19907
C       7.97104      3.68123     23.98045
H       7.77830      3.60518     25.05511
H       8.68785      4.49408     23.81756
H       8.45207      2.75159     23.65893
C       6.12172      5.32007     23.60350
H       5.21029      5.56682     23.04998
H       6.85644      6.10732     23.39706
H       5.87918      5.34749     24.67068
C       7.01480      3.97486     21.69213
H       7.41471      3.00973     21.36440
H       7.76318      4.74696     21.47487
H       6.12234      4.18757     21.09505
C       2.27588      1.36074     22.59541
C       1.51495      2.69557     22.45558
H       0.49073      2.49652     22.12229
H       1.97187      3.35294     21.71007
H       1.46194      3.23795     23.40327
C       2.38849      0.78368     21.16608
H       2.88358     -0.18756     21.14233
H       2.96198      1.46383     20.52790
H       1.39101      0.66576     20.72500
C       1.39044      0.44889     23.46013
H       1.29479      0.84519     24.47687
H       1.76911     -0.57121     23.52954
H       0.38460      0.38924     23.02856
C       4.75005     -0.80551     23.99296
C       4.23470     -1.67877     22.83409
H       3.17003     -1.54678     22.64037
H       4.39053     -2.73782     23.07071
H       4.77852     -1.45801     21.90980
C       3.95762     -1.12434     25.27843
H       4.40512     -0.60951     26.13799
H       3.98356     -2.20027     25.49235
H       2.91117     -0.82173     25.21253
C       6.19827     -1.27028     24.24817
H       6.83898     -1.09370     23.37819
H       6.20251     -2.34586     24.45543
H       6.64437     -0.77272     25.11423
C       3.38651      3.04298     26.89907
C       2.33429      4.17489     26.80825
C       0.96052      3.58816     26.44773
H       1.00606      3.03670     25.50443
H       0.20685      4.37891     26.34361
H       0.61274      2.89580     27.22337
C       2.74097      5.20579     25.74672
H       3.70602      5.66159     25.99546
H       1.99626      6.00843     25.67623
H       2.84069      4.73805     24.76293
C       2.19974      4.91348     28.15506
H       1.90325      4.23170     28.95689
H       1.44501      5.70796     28.09115
H       3.14704      5.38802     28.44199
C       6.49042      1.22985     27.71193
H       5.86944      0.42761     28.15195
H       6.56957      0.96826     26.64785
C       7.91822      1.13419     28.32136
C       8.88959      2.00919     27.51734
H       9.90860      1.93496     27.91620
H       8.59345      3.06364     27.55051
H       8.91886      1.70177     26.46630
C       8.39642     -0.32694     28.24056
H       9.41815     -0.43376     28.62665
H       8.39097     -0.68528     27.20514
H       7.74638     -0.98801     28.82539
C       7.95990      1.57391     29.79142
H       7.26850      0.98742     30.40693
H       7.69968      2.63396     29.90220
H       8.96633      1.44221     30.20699
C       4.43355      2.52455     29.92581
H       5.43593      2.51008     30.40444
H       4.03196      3.53278     30.16183
C       3.55081      1.45780     30.61418
C       3.74259      1.55569     32.13957
H       3.48133      2.55533     32.50540
H       4.78368      1.35781     32.42010
H       3.11036      0.82986     32.66542
C       2.06796      1.68890     30.29866
H       1.44909      0.92310     30.78072
H       1.87316      1.64783     29.22266
H       1.73180      2.66485     30.66674
C       3.94187      0.04472     30.16019
H       3.35748     -0.70972     30.70021
H       5.00151     -0.15868     30.34962
H       3.75669     -0.09489     29.08950
C       6.28465      4.77011     27.89875
H       6.74488      4.80325     26.88993
C       6.66391      5.99218     28.69829
C       8.20322      6.06706     28.79416
H       8.66137      6.11316     27.80046
H       8.61094      5.19573     29.31644
H       8.50378      6.96478     29.34733
C       6.07080      5.96315     30.11372
H       6.36979      6.85406     30.67741
H       6.41455      5.08436     30.66985
H       4.97608      5.94016     30.08559
C       6.15296      7.24645     27.95570
H       6.57869      7.31247     26.94902
H       6.43843      8.15173     28.50470
H       5.06235      7.23630     27.86368
H       2.93079      2.12606     27.34507
110
C-Fe - 2S+1 = 5 - without dispersion
Ta      2.26498      7.99078      9.08848
Fe      4.46151      5.70113     10.03787
C       4.27802      7.72986      9.67682
H       4.17437      8.11159     10.72277
C       5.57272      8.31517      9.05252
C       5.60966      8.00144      7.54965
H       5.59613      6.91891      7.37319
H       6.51701      8.40306      7.08230
H       4.74478      8.43404      7.03608
C       5.59851      9.83930      9.25672
H       4.70758     10.29971      8.82273
H       6.48913     10.28561      8.79603
H       5.61421     10.08782     10.32456
C       6.84299      7.74043      9.70621
H       6.85563      7.94042     10.78374
H       7.74816      8.18570      9.27351
H       6.91551      6.65417      9.56254
C       1.70048      6.30668      7.80161
H       1.49210      5.51341      8.55150
C       0.60763      6.22613      6.71042
C       0.40588      4.75956      6.28824
H       1.33888      4.32924      5.90605
H      -0.35043      4.67130      5.49825
H       0.07499      4.14636      7.13530
C      -0.72287      6.76953      7.24967
H      -1.03916      6.22177      8.14628
H      -1.52127      6.67325      6.50376
H      -0.63292      7.82953      7.51076
C       1.03416      7.03856      5.48307
H       1.24109      8.07365      5.76871
H       0.25231      7.03357      4.71402
H       1.94531      6.62242      5.03573
C       0.97929      7.86019     10.85421
C       0.44511      8.98768     11.76720
C      -0.63138      9.81298     11.05036
H      -0.22839     10.32020     10.16845
H      -1.03636     10.58252     11.71796
H      -1.46578      9.17943     10.72698
C      -0.18361      8.36672     13.02818
H      -1.01189      7.69796     12.76687
H      -0.57640      9.14085     13.69884
H       0.55412      7.78207     13.58995
C       1.59990      9.90873     12.18845
H       2.38385      9.34431     12.70830
H       1.25123     10.69448     12.86957
H       2.05279     10.39239     11.31536
C       1.89897      9.58802      8.09659
C       1.90544     10.85734      7.27274
C       2.13113     12.08140      8.18377
H       3.08803     12.00859      8.70934
H       1.34008     12.16010      8.93743
H       2.13152     13.00902      7.59690
C       3.02451     10.80086      6.22037
H       3.02164     11.71179      5.60978
H       2.89214      9.94323      5.55311
H       4.00852     10.71675      6.69064
C       0.55483     11.03079      6.54999
H      -0.27054     11.09351      7.26875
H       0.35343     10.19086      5.87834
H       0.54994     11.95191      5.95427
C       5.30990      4.23859     11.67812
C       6.08958      4.09199     10.48836
H       7.14634      4.30433     10.42053
C       5.29339      3.64316      9.40533
C       3.97434      3.53042      9.92276
H       3.12182      3.17861      9.35920
C       3.94484      3.87465     11.32182
C       5.97159      4.68303     12.99739
C       5.79520      3.61896     14.09805
H       4.75517      3.47630     14.39265
H       6.35117      3.91499     14.99500
H       6.18533      2.65135     13.76522
C       5.45332      6.05290     13.47906
H       5.67946      6.82690     12.73701
H       5.94812      6.33681     14.41552
H       4.37832      6.06426     13.65435
C       7.49351      4.84447     12.80651
H       7.96934      3.90725     12.50030
H       7.94382      5.14870     13.75709
H       7.73640      5.61613     12.06926
C       5.77451      3.18519      8.03633
C       7.15617      3.76761      7.70678
H       7.14051      4.86256      7.69894
H       7.47881      3.43075      6.71580
H       7.91526      3.44178      8.42544
C       5.88121      1.64547      8.06644
H       6.57829      1.31652      8.84403
H       6.24035      1.26533      7.10288
H       4.90833      1.18733      8.27123
C       4.78583      3.59240      6.93348
H       3.78362      3.19343      7.11696
H       5.12066      3.21132      5.96226
H       4.70483      4.68194      6.85552
C       2.67666      3.56641     12.14156
C       2.79094      2.11930     12.67116
H       3.64462      1.99401     13.34104
H       2.91274      1.41517     11.84180
H       1.88402      1.84240     13.22174
C       1.42287      3.62364     11.24463
H       0.53206      3.44091     11.85464
H       1.43134      2.86345     10.45907
H       1.30703      4.60530     10.77383
C       2.39720      4.51698     13.31465
H       2.30228      5.55266     12.97277
H       3.16251      4.48064     14.08962
H       1.44902      4.23950     13.78810
H       1.57467      7.16829     11.48330
H       0.12692      7.24809     10.50092
H       0.90074      9.45016      8.62959
H       2.66233      5.99545      7.35060
110
B-Fe - W - 2S+1 = 1 - without dispersion 
Ta     12.87310      3.26472      7.62572
Fe     15.33967      2.03832      8.03257
C      16.81252      2.42658      9.46187
C      17.35250      2.47529      8.14425
H      17.80802      3.34943      7.70572
C      17.25275      1.20506      7.50551
C      16.55712      0.32006      8.43902
C      16.32132      1.10163      9.61672
H      15.84363      0.73256     10.50840
C      17.00542      3.50440     10.52448
C      16.73820      2.94013     11.92750
H      15.71886      2.56226     12.03706
H      16.88303      3.72158     12.68138
H      17.42601      2.11929     12.15805
C      16.10959      4.72499     10.26579
H      16.29246      5.14000      9.26994
H      16.30721      5.51052     11.00535
H      15.05248      4.45615     10.32186
C      18.47878      3.96190     10.48556
H      19.16004      3.11526     10.62146
H      18.66991      4.68412     11.28753
H      18.72808      4.44790      9.53734
C      18.02567      0.93569      6.19989
C      18.50902      2.25249      5.56264
H      17.69597      2.95311      5.38374
H      18.98227      2.03506      4.59932
H      19.25867      2.75060      6.18535
C      19.33450      0.18097      6.53728
H      19.90931      0.74013      7.28294
H      19.94969      0.09980      5.63336
H      19.17700     -0.82267      6.92242
C      17.21915      0.17764      5.13381
H      16.88650     -0.80476      5.46844
H      17.83195      0.02753      4.23771
H      16.32960      0.74199      4.83852
C      16.18739     -1.18331      8.38044
C      17.32021     -2.09108      7.86441
H      17.01401     -3.13633      7.98390
H      18.23730     -1.95033      8.44503
H      17.54976     -1.94958      6.80925
C      15.90216     -1.71208      9.79986
H      15.05039     -1.22248     10.26593
H      16.77378     -1.58986     10.45199
H      15.67198     -2.78170      9.74822
C      14.93076     -1.42410      7.52325
H      14.06469     -0.92507      7.96513
H      14.71057     -2.49691      7.46127
H      15.04979     -1.04497      6.50498
C      14.55047      3.18923      6.50988
H      14.96476      2.15865      6.24753
C      14.93583      4.22236      5.41769
C      13.72105      5.10635      5.06631
H      13.35464      5.66759      5.93072
H      12.89792      4.50477      4.66781
H      13.99592      5.84272      4.30095
C      16.04922      5.16790      5.90396
H      16.29342      5.90981      5.13279
H      16.96506      4.63167      6.15629
H      15.72630      5.70611      6.80142
C      15.34529      3.53656      4.10237
H      14.51493      2.94513      3.70394
H      16.19994      2.86968      4.22156
H      15.61368      4.28551      3.34717
C      13.25988      1.80722      8.93550
H      13.03615      0.96437      8.23581
C      12.62109      1.50903     10.31544
C      13.09672      0.21141     10.98291
H      14.13130      0.28462     11.32352
H      13.00984     -0.64125     10.30229
H      12.48357     -0.00631     11.86604
C      11.09897      1.34881     10.09709
H      10.59182      1.13398     11.04654
H      10.88217      0.52687      9.40648
H      10.65496      2.26128      9.68486
C      12.82888      2.65878     11.30892
H      13.88930      2.87131     11.45351
H      12.39687      2.40675     12.28482
H      12.34602      3.57887     10.96624
C      11.20584      2.61835      6.39529
H      10.45338      2.56946      7.21241
H      11.00419      3.58475      5.88735
C      10.90432      1.47480      5.40616
C      11.81409      1.57793      4.17669
H      12.86640      1.51022      4.46793
H      11.66803      2.53083      3.65445
H      11.59972      0.77254      3.46400
C      11.12087      0.11222      6.07663
H      10.84863     -0.70320      5.39589
H      10.50771      0.01142      6.97935
H      12.16920     -0.02694      6.36033
C       9.43717      1.56976      4.94691
H       9.23932      2.53124      4.45895
H       8.75098      1.47877      5.79702
H       9.19226      0.77459      4.23215
C      12.55770      5.25270      8.49108
H      12.86065      5.00876      9.52988
H      13.38728      5.87966      8.11931
C      11.27641      6.11953      8.56371
C      10.89533      6.64463      7.17240
H      10.68705      5.82629      6.47452
H      11.69887      7.25526      6.74514
H       9.99691      7.27100      7.22646
C      11.53017      7.32571      9.48640
H      12.36166      7.93558      9.11525
H      11.78349      6.99851     10.50136
H      10.64445      7.96994      9.55294
C      10.10348      5.30857      9.13376
H       9.20806      5.93338      9.23520
H      10.34147      4.90909     10.12637
H       9.84143      4.46703      8.48201
110
B-Fe - ᑎ - 2S+1 = 1 - without dispersion
Ta     14.36056      3.71479     10.14981
Fe     12.95132      6.03416     10.29458
C      12.33460      4.07896      9.99412
H      12.11053      3.94303      8.91806
C      14.94793      1.96624     11.20259
H      14.27712      1.40497     10.49944
H      15.90682      2.04923     10.62791
C      13.38973      7.69673      8.94912
C      14.60913      8.28429      8.20479
C      12.18632      7.01979      8.50068
C      15.13734      7.48047      7.01012
H      15.40812      6.46184      7.30228
H      16.04137      7.96419      6.62315
H      14.42936      7.42975      6.18292
C      15.32036      3.62931      8.18878
H      14.68240      4.34183      7.63924
H      16.28679      4.15164      8.30643
C      12.51389      5.42855      6.45242
H      13.56900      5.67064      6.34967
H      12.12072      5.23036      5.44804
H      12.43144      4.50164      7.02527
C      13.12696      8.15055     10.29018
H      13.81828      8.72497     10.88653
C      11.80508      7.81947     10.67086
C      11.05276      8.34010     11.88973
C      11.15944      1.91634     10.59847
H      11.03662      1.68407      9.53415
H      10.32296      1.45521     11.13973
H      12.08168      1.43987     10.94152
C      11.25092      7.09436      9.58874
H      10.24685      6.70729      9.55711
C      11.19019      3.44114     10.82534
C      14.23719      1.57585      7.16094
H      13.42372      2.19110      6.76076
H      13.91115      1.18105      8.13063
H      14.37138      0.72141      6.48682
C      11.69419      6.54961      7.11011
C      11.91967      8.34616     13.15506
H      12.24409      7.33665     13.42468
H      11.35101      8.75292     13.99899
H      12.81098      8.96854     13.03204
C      15.21233      1.06673     12.42570
C      11.40783      3.72435     12.31811
H      12.36168      3.31502     12.66448
H      10.61254      3.28288     12.93149
H      11.41790      4.80351     12.51092
C      15.53579      2.38653      7.28696
C       9.77530      7.53668     12.16892
H       9.08875      7.55646     11.31654
H       9.24487      7.96741     13.02532
H       9.99583      6.49206     12.40488
C      15.81664      8.48868      9.13871
H      15.58807      9.13719      9.98726
H      16.62457      8.97019      8.57671
H      16.19754      7.54129      9.52606
C      15.51381      5.86489     12.33604
C      10.25228      6.01094      7.20156
H      10.17641      5.17481      7.89977
H       9.94097      5.65287      6.21436
H       9.54118      6.78491      7.50688
C       9.79936      3.96298     10.42908
H       9.71618      5.03982     10.57793
H       9.02387      3.47840     11.03593
H       9.57847      3.74070      9.37956
C      15.62228      7.37357     12.60821
H      16.19306      7.88364     11.82824
H      16.13670      7.54639     13.56211
H      14.63619      7.83428     12.67187
C      14.19801      9.69609      7.71992
H      13.34447      9.66962      7.04019
H      15.03524     10.17269      7.19588
H      13.92573     10.33028      8.56958
C      14.82850      5.50775     10.99709
H      15.49785      5.80402     10.15263
C      10.64752      9.79533     11.56581
H      11.52866     10.41929     11.38583
H      10.08534     10.23013     12.40085
H      10.01717      9.83712     10.67160
C      11.62539      7.76038      6.15457
H      11.06852      8.58568      6.61062
H      11.10693      7.47397      5.23199
H      12.61057      8.13297      5.87055
C      15.95509      2.86312      5.88347
H      16.88040      3.44877      5.92772
H      15.18034      3.49388      5.43369
H      16.12778      2.01328      5.21156
C      16.64994      1.48496      7.83609
H      16.84713      0.65357      7.14926
H      16.38473      1.05092      8.80508
H      17.58535      2.04383      7.95885
C      14.74000      5.23270     13.50237
H      15.22787      5.44651     14.46134
H      14.67547      4.14651     13.38624
H      13.71868      5.62359     13.55349
C      15.51731     -0.36513     11.94282
H      16.38670     -0.38108     11.27554
H      14.66634     -0.78895     11.39705
H      15.73378     -1.02649     12.79027
C      16.42724      1.57997     13.21078
H      16.64559      0.91227     14.05211
H      16.25351      2.58061     13.61414
H      17.32167      1.61964     12.57791
C      13.99466      1.01939     13.35770
H      13.09968      0.66604     12.83557
H      13.77554      2.00549     13.77707
H      14.18299      0.33510     14.19334
C      16.95061      5.30569     12.32062
H      17.54025      5.77365     11.52312
H      16.95592      4.22512     12.15113
H      17.46201      5.50395     13.27136
110
B-Fe - Z - 2S+1 = 1 - without dispersion
C      16.33995      0.88233      9.30570
C      16.72636      2.25341      9.29806
C      17.36310      2.45830      8.03906
C      17.40555      1.25567      7.28354
C      16.69744      0.24531      8.07398
Fe     15.38164      1.89934      7.76617
C      13.43328      1.71392      8.81796
H      13.72895      2.56599      9.48675
C      16.78412      3.24440     10.45177
C      18.22788      3.21105     11.00085
C      18.35920      1.13939      6.07575
C      17.82456      0.33441      4.88118
C      16.41063     -1.24847      7.80643
C      15.40831     -1.43424      6.65142
Ta     12.86255      3.03981      7.43701
C      12.56579      4.99125      8.43928
C      11.25671      5.82482      8.47473
C      10.09631      4.98350      9.02671
C      14.57222      3.08156      6.35254
C      14.97326      4.16119      5.31664
C      15.42903      3.51404      3.99858
C      11.16603      2.34115      6.28395
C      10.90831      1.55594      4.97932
C       9.41015      1.21323      4.87716
C      15.83082      2.87798     11.59398
C      16.46668      4.67107      9.97856
C      18.76655      2.52074      5.52935
C      19.68052      0.51737      6.59107
C      17.68346     -2.07182      7.52474
C      15.79279     -1.90307      9.05402
C      13.76976      5.06502      4.97862
C      16.06703      5.09212      5.86983
C      11.29980      2.39349      3.75668
C      11.71854      0.25263      4.96435
C      10.88605      6.34918      7.08029
C      11.46126      7.03579      9.40386
H      17.78416      3.39899      7.71995
H      15.82444      0.40062     10.11865
H      14.78539      2.94130     11.27968
H      15.96913      3.57034     12.43186
H      16.01415      1.86576     11.96834
H      17.16668      5.01016      9.20880
H      16.53613      5.37199     10.81837
H      15.45727      4.73200      9.56138
H      18.48879      2.20889     11.35721
H      18.33665      3.90986     11.83870
H      18.95135      3.49190     10.22876
H      17.91657      3.08902      5.15486
H      19.46351      2.38145      4.69620
H      19.28416      3.12531      6.27972
H      20.11736      1.15176      7.36926
H      20.40217      0.44923      5.76826
H      19.55339     -0.47878      7.01036
H      17.68307     -0.72225      5.10582
H      18.53699      0.39254      4.05069
H      16.86876      0.73376      4.52881
H      17.42249     -3.13576      7.49280
H      18.42441     -1.93732      8.31995
H      18.15500     -1.83338      6.57205
H      14.84177     -1.44574      9.32249
H      16.46470     -1.84692      9.91732
H      15.59980     -2.96193      8.85194
H      14.46951     -0.92163      6.87709
H      15.19311     -2.49944      6.50166
H      15.78039     -1.03384      5.70793
H      14.90694      2.03854      6.01306
H      13.43139      5.62839      5.85293
H      12.92499      4.48768      4.59272
H      14.04795      5.80002      4.21296
H      16.30746      5.87931      5.14364
H      16.98560      4.55508      6.10221
H      15.72576      5.57447      6.79176
H      14.61287      2.94014      3.54648
H      16.26711      2.83001      4.14607
H      15.74164      4.27703      3.27542
C      12.61141      0.70473      9.66533
H      10.66553      1.79674      7.11403
H      10.60993      3.30381      6.23578
H      12.37435      2.59512      3.74955
H      10.77050      3.35384      3.74204
H      11.05173      1.86364      2.82946
H      11.54736     -0.29900      4.03206
H      11.43577     -0.40544      5.79240
H      12.79086      0.45830      5.04692
H       8.79737      2.12229      4.87010
H       9.08669      0.59849      5.72520
H       9.19275      0.65569      3.95794
H      12.84990      4.79084      9.48662
H      13.37783      5.63556      8.05802
H      10.72973      5.53587      6.36303
H      11.67168      6.99965      6.67987
H       9.96019      6.93535      7.12028
H      12.28630      7.66559      9.05210
H      11.69886      6.71300     10.42398
H      10.55920      7.65877      9.45079
H       9.18324      5.58468      9.11318
H      10.33236      4.59060     10.02190
H       9.86521      4.13191      8.37609
C      13.30380      0.21515     10.95105
C      11.33389      1.43159     10.14804
C      12.17022     -0.50619      8.83418
H      11.55970     -1.18677      9.43989
H      11.56852     -0.19181      7.97669
H      13.02153     -1.07080      8.44988
H      12.60891     -0.40417     11.53132
H      14.18574     -0.39481     10.75826
H      13.60315      1.05455     11.58475
H      10.72231      0.76769     10.77237
H      11.58476      2.31428     10.74706
H      10.70806      1.75989      9.31156
110
B-Fe - W - 2S+1 = 3 - without dispersion 
Ta     12.71784      3.31833      7.54967
Fe     15.09561      2.05569      8.06401
C      16.51952      0.46416      7.77479
C      16.29909      0.50768      9.17129
H      15.85886     -0.29853      9.73913
C      16.94191      1.65861      9.76989
C      17.44783      2.44134      8.69285
C      17.13812      1.71051      7.47459
H      17.48518      1.99688      6.49517
C      16.34679     -0.75388      6.87700
C      16.31554     -0.36775      5.39365
H      15.46749      0.28684      5.17242
H      16.22273     -1.26492      4.77136
H      17.23073      0.15064      5.09025
C      15.05952     -1.52094      7.21486
H      15.04179     -1.84737      8.25942
H      14.97314     -2.41589      6.58804
H      14.17454     -0.89929      7.04293
C      17.55537     -1.68497      7.11491
H      18.49420     -1.17265      6.87994
H      17.48778     -2.57982      6.48430
H      17.60216     -2.00731      8.16017
C      17.23911      1.65239     11.28595
C      16.32652      0.67602     12.05610
H      15.27142      0.93862     11.98521
H      16.60115      0.69911     13.11620
H      16.44980     -0.35747     11.71996
C      18.66923      1.08695     11.47208
H      18.73678      0.08162     11.04346
H      18.90557      1.01380     12.54077
H      19.43417      1.70019     10.99818
C      17.11774      3.01006     11.99704
H      17.84106      3.74444     11.64439
H      17.29290      2.87796     13.07086
H      16.11839      3.43793     11.87426
C      18.23423      3.76771      8.64429
C      19.53733      3.73191      9.46887
H      20.10714      4.65005      9.28442
H      20.16610      2.88611      9.17152
H      19.37055      3.67202     10.54381
C      18.69593      4.06603      7.20484
H      17.86019      4.14881      6.50933
H      19.37790      3.29389      6.83279
H      19.23366      5.01999      7.18572
C      17.36664      4.95496      9.10759
H      16.46611      5.03468      8.49271
H      17.92673      5.89455      9.02259
H      17.04161      4.84939     10.14307
C      14.33709      3.07078      6.34076
H      14.10697      2.05629      5.92914
C      14.86580      3.96208      5.19096
C      13.70755      4.22287      4.20236
H      12.88514      4.76544      4.68280
H      13.30766      3.28544      3.80318
H      14.05179      4.83050      3.35576
C      15.34826      5.32865      5.69384
H      15.72062      5.93569      4.85995
H      16.15155      5.23313      6.42542
H      14.53241      5.88719      6.16515
C      15.98699      3.29044      4.38128
H      15.65475      2.33098      3.97169
H      16.87583      3.10539      4.98522
H      16.28406      3.92712      3.53888
C      13.13418      1.83323      8.85201
H      12.94601      0.96746      8.16811
C      12.60452      1.52592     10.26363
C      12.90509      0.07275     10.66394
H      13.97415     -0.13761     10.63286
H      12.40877     -0.62356      9.97776
H      12.54110     -0.14074     11.67648
C      11.07058      1.69865     10.29319
H      10.67655      1.48429     11.29503
H      10.58022      1.02218      9.58726
H      10.77966      2.72499     10.03821
C      13.20286      2.50505     11.28107
H      14.29087      2.52912     11.20433
H      12.92463      2.23304     12.30636
H      12.84028      3.52349     11.10193
C      10.96897      2.74709      6.42352
H      10.22472      3.10403      7.16956
H      11.02881      3.56307      5.67243
C      10.40444      1.48911      5.73131
C      11.41342      0.92595      4.72249
H      12.33721      0.60888      5.21791
H      11.67542      1.67120      3.96408
H      10.99585      0.05504      4.20374
C      10.06907      0.40701      6.76470
H       9.65069     -0.47906      6.27329
H       9.32897      0.76676      7.48849
H      10.95946      0.09465      7.31922
C       9.11293      1.86427      4.97977
H       9.30928      2.62050      4.21097
H       8.36187      2.27137      5.66654
H       8.67492      0.98917      4.48482
C      12.55525      5.28003      8.44525
H      12.75979      5.03340      9.50681
H      13.50230      5.73563      8.09303
C      11.43391      6.34103      8.38328
C      11.14661      6.72815      6.92517
H      10.77547      5.87318      6.34834
H      12.04930      7.10462      6.43026
H      10.38584      7.51577      6.87139
C      11.87774      7.59986      9.14993
H      12.78576      8.02823      8.71064
H      12.09238      7.36609     10.19884
H      11.09886      8.37208      9.13045
C      10.15146      5.79990      9.03113
H       9.35866      6.55702      9.02042
H      10.32566      5.51577     10.07534
H       9.77156      4.91918      8.50092
110
B-Fe - ᑎ - 2S+1 = 3 - without dispersion
Ta     14.41045      3.64427     10.24678
Fe     13.01061      5.96663     10.36231
C      12.38610      3.98760     10.09052
H      12.18779      3.90558      9.00170
C      15.01388      1.88285     11.27264
H      14.34144      1.31353     10.58000
H      15.97106      1.96239     10.69489
C      13.36017      7.83339      8.84360
C      14.57398      8.44284      8.11405
C      12.18115      7.15602      8.40333
C      15.12655      7.62001      6.94145
H      15.40976      6.61332      7.26512
H      16.02504      8.10702      6.54533
H      14.42417      7.53010      6.11287
C      15.28333      3.56671      8.25813
H      14.65834      4.32112      7.74810
H      16.26678      4.05725      8.38240
C      12.48022      5.52294      6.41780
H      13.54003      5.74715      6.30864
H      12.08743      5.27081      5.42508
H      12.38535      4.63239      7.04601
C      13.15469      8.14728     10.24053
H      13.84862      8.72517     10.83245
C      11.84851      7.77675     10.66036
C      11.08112      8.32035     11.86069
C      11.16238      1.82960     10.54922
H      11.07227      1.65069      9.47154
H      10.30159      1.35738     11.03971
H      12.06587      1.32195     10.90036
C      11.30438      7.07984      9.54998
H      10.30537      6.67605      9.51259
C      11.20762      3.34094     10.85429
C      14.11688      1.58869      7.18483
H      13.32159      2.24498      6.81458
H      13.78965      1.17856      8.14777
H      14.21131      0.75073      6.48398
C      11.67797      6.69083      7.01877
C      11.96620      8.44963     13.10630
H      12.34692      7.47495     13.42650
H      11.39259      8.87776     13.93645
H      12.82183      9.10871     12.92805
C      15.28112      0.99988     12.50655
C      11.37070      3.54223     12.36647
H      12.30589      3.10203     12.72554
H      10.54699      3.07483     12.91978
H      11.38657      4.60761     12.61797
C      15.44568      2.34763      7.31619
C       9.86821      7.44827     12.20931
H       9.17178      7.36629     11.36851
H       9.31686      7.88891     13.04763
H      10.17111      6.43871     12.50105
C      15.76303      8.65239      9.07277
H      15.53073      9.34267      9.88755
H      16.60181      9.08519      8.51658
H      16.10059      7.70982      9.51050
C      15.54556      5.82731     12.39618
C      10.22039      6.19555      7.11094
H      10.12184      5.34387      7.78908
H       9.88804      5.86963      6.11936
H       9.53902      6.98488      7.44412
C       9.85015      3.92086     10.42505
H       9.78597      4.98713     10.64530
H       9.03321      3.41604     10.95590
H       9.68333      3.77949      9.35155
C      15.62908      7.34234     12.63973
H      16.21237      7.83989     11.85922
H      16.11712      7.54508     13.60154
H      14.63618      7.79220     12.66446
C      14.16897      9.84868      7.61154
H      13.34452      9.81262      6.89718
H      15.02103     10.33739      7.12313
H      13.85361     10.47785      8.45022
C      14.93001      5.46685     11.02808
H      15.57771      5.87530     10.22316
C      10.57147      9.72714     11.47587
H      11.40608     10.39533     11.24014
H       9.99996     10.17207     12.29964
H       9.92121      9.67992     10.59623
C      11.65252      7.86966      6.02428
H      11.09030      8.71371      6.43721
H      11.16089      7.56025      5.09433
H      12.64893      8.22570      5.76035
C      15.86550      2.85263      5.92317
H      16.81227      3.40236      5.97300
H      15.10912      3.52461      5.50313
H      15.99863      2.01797      5.22404
C      16.53255      1.39174      7.82670
H      16.69100      0.57353      7.11467
H      16.26271      0.94087      8.78679
H      17.48937      1.91241      7.95263
C      14.72424      5.20108     13.53181
H      15.16783      5.42331     14.51002
H      14.66967      4.11231     13.42506
H      13.69957      5.58634     13.53099
C      15.62827     -0.42680     12.03711
H      16.50967     -0.42578     11.38556
H      14.79743     -0.87364     11.47886
H      15.84503     -1.07802     12.89218
C      16.46834      1.54681     13.31037
H      16.68886      0.88815     14.15818
H      16.26168      2.54398     13.70699
H      17.37261      1.60705     12.69335
C      14.04617      0.93029     13.41370
H      13.16842      0.56240     12.87214
H      13.80189      1.91213     13.82940
H      14.22858      0.24867     14.25270
C      16.98677      5.28002     12.44424
H      17.60242      5.74173     11.66322
H      17.00848      4.19724     12.29098
H      17.45829      5.49711     13.41131
110
B-Fe - Z - 2S+1 = 3 - without dispersion
C      11.41747      7.29239      9.47089
C      12.26159      7.44051      8.30374
C      13.47827      8.02531      8.76469
C      13.32064      8.23621     10.18883
C      12.01964      7.88078     10.61770
Fe     13.06755      6.04057     10.13543
C      15.03695      5.43021     10.71219
C      15.64988      5.71166     12.10176
C      17.02279      5.01066     12.16898
C      14.70061      8.64247      8.05529
C      14.34393     10.10020      7.67949
C      11.71245      7.12028      6.89742
C      11.73544      8.37251      5.99675
C      11.30693      8.29115     11.90058
C      10.45452      9.53736     11.57552
Ta     14.29850      3.66923      9.98018
C      14.80768      3.45108      7.87983
C      15.96273      2.64513      7.23737
C      17.30032      3.00186      7.90348
C      12.31812      4.08504     10.31792
H      12.29241      4.26129     11.42202
C      14.84913      1.87458     11.00593
C      14.92851      1.01424     12.28281
C      13.62748      1.10191     13.09078
C      15.19470      7.89498      6.80835
C      15.91894      8.72653      8.99601
C      12.29735      8.66091     13.01124
C      10.37945      7.18282     12.41715
C      12.45005      5.96384      6.19970
C      10.22807      6.70926      6.97914
C      15.16307     -0.45666     11.88554
C      16.10344      1.46357     13.16264
C      15.70794      1.13631      7.35942
C      16.05173      3.00149      5.74203
C      15.90171      7.20241     12.37888
C      14.73581      5.16467     13.20747
C      11.02142      3.34509      9.91927
H      14.19253      1.33883     10.27195
H      15.85191      1.86458     10.51559
H      15.43551      6.85327      7.04436
H      16.10862      8.37166      6.43599
H      14.47663      7.90252      5.98900
H      13.85993      3.17859      7.38217
H      14.94579      4.52026      7.62542
H      13.50586      6.17219      6.03559
H      11.99306      5.76054      5.22340
H      12.38688      5.05393      6.79992
H      14.05777      8.72827     10.80371
H      10.39626      6.94710      9.43506
H      14.75958      0.85909      6.88413
H      15.66750      0.81222      8.40424
H      16.50488      0.56667      6.86727
H      12.91405      7.80454     13.29877
H      11.75438      8.99524     13.90229
H      12.96227      9.47640     12.70788
H       9.62840      6.90463     11.67214
H       9.84743      7.51906     13.31471
H      10.94701      6.28242     12.67410
H      15.73508      9.35377      9.87167
H      16.76001      9.17309      8.45453
H      16.22972      7.73860      9.34328
H      10.07867      5.81028      7.58211
H       9.85881      6.49184      5.97124
H       9.60644      7.51012      7.39274
H      16.55753      7.64444     11.62320
H      16.38984      7.32431     13.35399
H      14.97076      7.76965     12.39979
H      13.50202     10.15779      6.98772
H      15.20487     10.59142      7.20970
H      14.07717     10.67080      8.57508
H      15.68314      5.86203      9.92526
H      11.08330     10.35595     11.20992
H       9.92325      9.88755     12.46881
H       9.71109      9.31521     10.80319
H      11.22009      9.20954      6.47953
H      11.21828      8.15827      5.05410
H      12.74445      8.69842      5.74338
H      16.25086      4.07005      5.60276
H      15.11443      2.76601      5.22559
H      16.85692      2.44314      5.24870
H      18.13205      2.47259      7.42363
H      17.31109      2.73347      8.96661
H      17.50298      4.07666      7.83015
H      15.18115      5.31024     14.19912
H      14.55103      4.09341     13.07552
H      13.76539      5.67299     13.19652
H      16.09127     -0.56867     11.31322
H      14.33986     -0.83652     11.26937
H      15.23817     -1.09558     12.77359
H      16.19557      0.80634     14.03494
H      15.97103      2.48452     13.52857
H      17.05149      1.41990     12.61358
H      12.77689      0.72420     12.51673
H      13.40506      2.13389     13.37913
H      13.70564      0.50274     14.00566
H      17.69586      5.40620     11.39943
H      16.93039      3.93304     12.01115
H      17.49896      5.17429     13.14427
C       9.76022      4.15604     10.25550
C      11.00115      2.98488      8.42898
C      10.93113      2.02986     10.71842
H      10.07394      2.45998      8.16953
H      11.06860      3.87591      7.80151
H      11.83506      2.32233      8.16757
H       8.85709      3.57575     10.02875
H       9.73400      4.41607     11.31848
H       9.71731      5.08298      9.68220
H      10.00457      1.49360     10.47734
H      11.77135      1.36692     10.48737
H      10.93869      2.22037     11.79683
110
B-Fe - W - 2S+1 = 5 - without dispersion 
C      17.41467      0.61657      6.84785
C      16.58391     -0.44368      7.28623
C      16.23743     -0.13001      8.62455
C      16.85789      1.09945      9.04115
C      17.62134      1.57526      7.89099
Fe     15.33990      1.53384      7.37854
C      11.82403      1.18974      8.50627
C      11.38589      0.27105      9.62834
C      11.35675      1.03986     10.95788
C      16.23974     -1.71681      6.52842
C      17.21663     -2.82072      6.98629
C      16.82027      1.49315     10.53045
C      16.85227      3.00209     10.81399
C      18.59947      2.75229      7.69338
C      17.90084      4.12507      7.74347
Ta     12.42377      2.82324      7.66063
C      13.29750      4.28535      9.03901
C      12.65158      5.54735      9.66379
C      11.30937      5.19684     10.32285
C      13.79384      2.22042      6.16773
C      14.20396      3.13438      4.97576
C      15.58496      2.74239      4.42147
C      10.71311      3.65508      6.61430
C       9.32588      3.12641      6.19649
C       8.46481      2.89314      7.44290
C      16.39044     -1.52154      5.01308
C      14.80251     -2.16891      6.82893
C      15.52751      0.97154     11.18785
C      18.00291      0.80613     11.24911
C      19.74674      2.69738      8.72172
C      19.28050      2.66130      6.31211
C      13.19450      2.97369      3.82449
C      14.26288      4.61189      5.39468
C      12.34936     -0.92434      9.74981
C       9.97656     -0.28775      9.34933
C       8.62650      4.16520      5.30022
C       9.46557      1.81289      5.41450
C      12.43744      6.62325      8.58956
C      13.58735      6.12163     10.74296
H      15.61375     -0.74550      9.25668
H      17.82735      0.69701      5.85304
H      15.72427     -0.73467      4.64378
H      16.13872     -2.44915      4.48771
H      17.41648     -1.25766      4.73698
H      14.65314     -2.36425      7.89485
H      14.57500     -3.09480      6.28882
H      14.07423     -1.41012      6.52195
H      18.25370     -2.53546      6.78159
H      17.01069     -3.76048      6.46034
H      17.12470     -3.00525      8.06142
H      14.63873      1.34139     10.66683
H      15.48021      1.31562     12.22652
H      15.48012     -0.12055     11.21371
H      17.95008     -0.27998     11.12162
H      17.97276      1.02346     12.32353
H      18.96963      1.13829     10.86493
H      17.77829      3.48131     10.49701
H      16.76096      3.16931     11.89304
H      16.01473      3.51406     10.32936
H      20.48911      3.47028      8.49161
H      20.25095      1.72600      8.68583
H      19.41210      2.86390      9.74560
H      18.56417      2.72506      5.48757
H      19.85368      1.73524      6.20154
H      19.97742      3.49859      6.20072
H      17.19120      4.22244      6.91500
H      18.63811      4.93027      7.64044
H      17.35425      4.29000      8.67143
H      13.58794      1.20449      5.77535
H      12.18332      3.25254      4.13151
H      13.16179      1.93318      3.48163
H      13.47367      3.59949      2.96737
H      14.56955      5.24515      4.55355
H      14.98096      4.76652      6.20744
H      13.28913      4.98465      5.73469
H      15.59943      1.69376      4.10460
H      16.36671      2.87526      5.17789
H      15.85560      3.35900      3.55419
H      11.75074      0.70654      7.49532
H      13.36770     -0.58420      9.95223
H      12.36407     -1.50728      8.82289
H      12.03999     -1.59227     10.56390
H       9.68025     -0.99212     10.13666
H       9.94513     -0.82118      8.39269
H       9.23033      0.51047      9.31503
H      12.34447      1.44322     11.20313
H      11.04620      0.38514     11.78089
H      10.65250      1.87661     10.90560
H       9.19388      4.33806      4.37796
H       8.52703      5.12699      5.81709
H       7.62075      3.83219      5.01561
H       8.48680      1.45452      5.07291
H       9.91274      1.03464      6.04087
H      10.10046      1.94297      4.53078
H       8.27216      3.83673      7.96843
H       8.97425      2.21845      8.13593
H       7.49525      2.45435      7.17899
H      13.54212      3.58576      9.86631
H      14.27758      4.56992      8.61630
H      11.75468      6.28344      7.80345
H      13.38643      6.89588      8.11317
H      12.01100      7.53368      9.02715
H      14.56069      6.39061     10.31671
H      13.76146      5.39155     11.54163
H      13.16164      7.02349     11.20044
H      10.86007      6.08075     10.79125
H      11.44136      4.43753     11.10177
H      10.58776      4.80644      9.59639
H      11.18320      4.15140      5.74499
H      10.56525      4.48756      7.34034
110
B-Fe - ᑎ - 2S+1 = 5 - without dispersion
Ta     14.53251      3.48652     10.44089
Fe     12.57187      5.92512      9.96103
C      12.48306      3.84977     10.21877
H      12.41866      3.47782      9.16587
C      14.86399      1.42864     11.05542
H      13.88408      0.94406     10.89164
H      15.43860      1.16243     10.13913
C      13.10326      7.76754      8.65954
C      14.41621      8.18922      7.96772
C      11.80408      7.32063      8.18242
C      14.84827      7.36769      6.74566
H      15.03308      6.32327      7.00992
H      15.78893      7.77536      6.35874
H      14.13023      7.39702      5.92647
C      15.50850      3.79619      8.48644
H      14.76970      4.52070      8.08672
H      16.43415      4.37915      8.59656
C      11.99895      5.54785      6.34526
H      13.08036      5.65269      6.27471
H      11.62531      5.24842      5.35878
H      11.78501      4.73090      7.04373
C      12.91373      8.13568     10.04039
H      13.68052      8.57009     10.66591
C      11.55595      7.96913     10.42540
C      10.89995      8.49571     11.69423
C      11.10636      1.86936     11.00964
H      11.13848      1.45377      9.99569
H      10.16417      1.54904     11.47206
H      11.92578      1.42813     11.58332
C      10.90131      7.44621      9.28343
H       9.85575      7.17806      9.24897
C      11.20696      3.40536     10.98277
C      14.50947      1.81011      7.24049
H      13.61992      2.40054      6.99019
H      14.29405      1.24335      8.15368
H      14.65829      1.08146      6.43471
C      11.29898      6.83885      6.81033
C      11.79059      8.27796     12.92495
H      11.93683      7.21257     13.12704
H      11.32809      8.72496     13.81201
H      12.77687      8.73596     12.80234
C      15.55755      0.76542     12.26061
C      11.24439      3.91427     12.42936
H      12.12267      3.53226     12.95939
H      10.35049      3.59848     12.98070
H      11.28601      5.00948     12.46338
C      15.74195      2.71383      7.39965
C       9.53657      7.83455     11.94095
H       8.83758      8.02920     11.12103
H       9.08591      8.23507     12.85550
H       9.62908      6.75056     12.06035
C      15.59487      8.11286      8.95968
H      15.49826      8.82109      9.78666
H      16.52625      8.35978      8.43870
H      15.69687      7.10797      9.38225
C      15.70967      5.44286     12.96825
C       9.79412      6.50781      6.87196
H       9.57827      5.71169      7.59138
H       9.46311      6.16013      5.88771
H       9.19107      7.38415      7.13040
C       9.93483      3.93334     10.29586
H       9.92051      5.02844     10.27141
H       9.03190      3.59808     10.82187
H       9.87230      3.57452      9.26192
C      15.97330      6.90462     12.56259
H      16.82984      6.97715     11.88343
H      16.18841      7.52125     13.44466
H      15.10212      7.32373     12.05142
C      14.25609      9.66592      7.53951
H      13.45374      9.79134      6.80732
H      15.18575     10.03555      7.09045
H      14.02099     10.29703      8.40245
C      15.43269      4.59822     11.74335
H      16.33862      4.52644     11.07330
C      10.68261     10.01293     11.50336
H      11.63525     10.53107     11.35388
H      10.19401     10.44535     12.38457
H      10.05123     10.21155     10.63126
C      11.44287      7.95438      5.75549
H      10.90132      8.85194      6.07248
H      11.01815      7.62467      4.80021
H      12.47905      8.24043      5.57286
C      16.01145      3.40376      6.04938
H      16.87304      4.07750      6.11731
H      15.14691      3.99534      5.72787
H      16.22229      2.66779      5.26342
C      16.97285      1.86432      7.74838
H      17.15893      1.11184      6.97302
H      16.85448      1.33660      8.69975
H      17.86847      2.49147      7.82698
C      14.51165      5.39964     13.92605
H      14.69283      6.03080     14.80419
H      14.32187      4.38015     14.27561
H      13.60624      5.75936     13.42993
C      15.48804     -0.76642     12.11867
H      15.97689     -1.09921     11.19532
H      14.44842     -1.11374     12.09022
H      15.98478     -1.26716     12.95901
C      17.03053      1.18759     12.31823
H      17.53148      0.75404     13.19211
H      17.11896      2.27627     12.37505
H      17.57025      0.84905     11.42500
C      14.84948      1.17570     13.55766
H      13.79412      0.87730     13.54236
H      14.89324      2.26123     13.68601
H      15.31563      0.70307     14.43086
C      16.95528      4.91414     13.70682
H      17.83638      4.92716     13.05505
H      16.80440      3.88713     14.05116
H      17.17688      5.53705     14.58231
110
B-Fe - Z - 2S+1 = 5 - without dispersion
C      16.55099      0.97908      9.18381
C      16.94704      2.34514      9.26489
C      17.82629      2.54416      8.16757
C      18.02497      1.32884      7.43652
C      17.19542      0.32644      8.07870
Fe     15.69474      2.06697      7.41640
C      11.97808      1.75878      8.41309
H      11.43937      2.59134      8.95685
C      16.69958      3.31755     10.40860
C      17.86823      3.18216     11.40778
C      19.14982      1.26347      6.38347
C      18.86741      0.37943      5.15824
C      16.95958     -1.17215      7.80466
C      16.20001     -1.39971      6.48234
Ta     12.50389      3.12344      7.15367
C      12.44895      5.12537      8.00293
C      11.56732      5.78013      9.08900
C      11.89003      5.19752     10.47074
C      14.27991      2.73974      6.06781
C      14.93395      3.70926      5.02916
C      15.89012      2.91802      4.12326
C      10.88506      3.18017      5.70010
C      10.07448      2.09309      4.96367
C       9.19871      2.75329      3.88262
C      15.38721      2.99790     11.13568
C      16.64959      4.76627      9.90040
C      19.47633      2.67063      5.83810
C      20.43224      0.76458      7.08947
C      18.27622     -1.97295      7.80849
C      16.09669     -1.79340      8.92103
C      13.89254      4.38270      4.11665
C      15.72007      4.82103      5.74133
C      11.02555      1.09581      4.28606
C       9.16553      1.34345      5.94092
C      10.08116      5.55662      8.77263
C      11.84118      7.29514      9.12187
H      18.32426      3.47765      7.94709
H      15.89757      0.48749      9.88860
H      14.52915      3.04974     10.45730
H      15.22284      3.71264     11.94969
H      15.40498      1.99742     11.57961
H      17.58548      5.06142      9.41489
H      16.48372      5.45575     10.73558
H      15.83687      4.90612      9.17971
H      17.93286      2.16100     11.79728
H      17.73197      3.86269     12.25669
H      18.82390      3.42077     10.92966
H      18.60195      3.15937      5.39952
H      20.23776      2.58560      5.05580
H      19.88699      3.32843      6.60931
H      20.69109      1.42491      7.92345
H      21.27341      0.76101      6.38580
H      20.32146     -0.24520      7.48801
H      18.74668     -0.67395      5.40988
H      19.70972      0.44670      4.46065
H      17.97051      0.70532      4.62336
H      18.05696     -3.04350      7.72482
H      18.82284     -1.81539      8.74419
H      18.93957     -1.71454      6.98318
H      15.10671     -1.33442      8.98593
H      16.58097     -1.71428      9.89981
H      15.94733     -2.85742      8.70976
H      15.21093     -0.92913      6.52278
H      16.04765     -2.47183      6.30941
H      16.72469     -0.99157      5.61848
H      14.00608      1.78497      5.56312
H      13.23124      5.05001      4.68166
H      13.26983      3.63940      3.60896
H      14.38589      4.99127      3.34787
H      16.17192      5.50917      5.01644
H      16.53082      4.41118      6.35686
H      15.06997      5.41049      6.39746
H      15.34698      2.15198      3.55812
H      16.65505      2.40823      4.71810
H      16.39938      3.57160      3.40353
C      11.80120      0.42714      9.10879
H      10.18234      3.80631      6.28923
H      11.29718      3.86850      4.93916
H      11.63474      0.57067      5.03002
H      11.70461      1.60507      3.59221
H      10.46741      0.34424      3.71427
H       8.60200      0.55439      5.42870
H       8.44233      2.02387      6.40664
H       9.75843      0.88946      6.73790
H       9.81273      3.28027      3.14269
H       8.51130      3.48275      4.32667
H       8.59696      2.00777      3.34808
H      13.51516      5.24207      8.28829
H      12.34848      5.71675      7.06917
H       9.82384      4.49134      8.79318
H       9.82494      5.94589      7.78005
H       9.44391      6.06722      9.50440
H      11.59982      7.76010      8.15886
H      12.89638      7.49961      9.33681
H      11.23966      7.79144      9.89323
H      11.26293      5.65828     11.24295
H      12.93710      5.37846     10.73846
H      11.72138      4.11622     10.50212
C      12.70210      0.35730     10.35579
C      10.34254      0.23854      9.57025
C      12.17795     -0.70769      8.14525
H      12.11482     -1.68320      8.64206
H      11.51088     -0.72354      7.27772
H      13.20165     -0.57937      7.77814
H      12.58638     -0.60575     10.86962
H      13.75139      0.48106     10.07813
H      12.45017      1.15190     11.06637
H      10.22070     -0.72609     10.07821
H      10.05155      1.02598     10.27500
H       9.64576      0.26757      8.72854
110
A-Mn - 2S+1 = 6 - dispersion
Ta      5.44460      2.94768     28.31490
Mn      4.61983      2.51376     25.51304
C       5.70501      2.97353     23.48612
C       4.32540      3.07765     23.19733
H       3.83058      3.99014     22.90121
C       3.68252      1.80380     23.31797
C       4.71238      0.86405     23.71396
C       5.93127      1.61042     23.81178
H       6.89245      1.19371     24.07538
C       6.74592      4.06886     23.39158
C       7.72626      3.96420     24.56537
H       7.19655      4.06006     25.51950
H       8.47953      4.75827     24.51617
H       8.25049      3.00506     24.56445
C       6.07961      5.44798     23.41768
H       5.42161      5.59023     22.55460
H       6.83882      6.23628     23.38833
H       5.48723      5.58303     24.32749
C       7.51527      3.89962     22.07036
H       8.01141      2.92474     22.03161
H       8.27899      4.67844     21.96208
H       6.83386      3.96466     21.21628
C       2.25025      1.63378     22.79236
C       1.50442      2.98240     22.80516
H       0.47203      2.82696     22.47635
H       1.95319      3.70570     22.11937
H       1.47542      3.42784     23.80211
C       2.33919      1.19548     21.31557
H       2.83374      0.23010     21.20195
H       2.90867      1.93097     20.73904
H       1.33608      1.11977     20.87956
C       1.36793      0.64562     23.56682
H       1.26852      0.93235     24.61698
H       1.73846     -0.37738     23.53039
H       0.36339      0.63956     23.13046
C       4.67871     -0.64113     24.00217
C       4.12711     -1.44495     22.81331
H       3.07602     -1.24512     22.61189
H       4.22322     -2.51771     23.01420
H       4.69365     -1.21858     21.90457
C       3.87610     -0.94428     25.28115
H       4.35757     -0.48390     26.15055
H       3.83240     -2.02456     25.46292
H       2.85499     -0.56826     25.23001
C       6.10447     -1.17150     24.23063
H       6.73547     -1.01963     23.34956
H       6.06339     -2.24586     24.43620
H       6.58854     -0.69582     25.08672
C       3.98890      3.51724     27.26730
C       2.61157      4.11276     27.02784
C       1.64479      2.99515     26.60570
H       1.99318      2.51134     25.68550
H       0.63842      3.38587     26.41056
H       1.58202      2.22532     27.37802
C       2.64557      5.18955     25.93070
H       3.29200      6.02065     26.22413
H       1.64057      5.58639     25.74144
H       3.03037      4.78436     24.98840
C       2.07659      4.75308     28.31702
H       2.04741      4.02474     29.13109
H       1.06173      5.13904     28.16201
H       2.71018      5.58717     28.62879
C       6.28395      1.11358     27.46158
H       5.53104      0.49279     28.00014
H       6.18749      0.79754     26.41586
C       7.69973      0.69905     27.93416
C       8.73537      1.26404     26.95933
H       9.75167      0.98390     27.25810
H       8.68269      2.35622     26.91843
H       8.56595      0.88264     25.94630
C       7.80273     -0.83247     27.95523
H       8.80854     -1.15751     28.24746
H       7.58438     -1.25682     26.97032
H       7.08999     -1.26042     28.66900
C       8.00072      1.22285     29.34500
H       7.23957      0.90386     30.06396
H       8.06718      2.31633     29.36939
H       8.96604      0.84423     29.69929
C       4.58463      2.62619     30.28102
H       5.45308      2.77417     30.95417
H       3.97680      3.54115     30.39578
C       3.77460      1.41156     30.77534
C       3.13457      1.74071     32.13263
H       2.45455      2.59503     32.04354
H       3.90056      1.99784     32.87274
H       2.56064      0.89041     32.52059
C       2.66719      1.06087     29.77592
H       2.07999      0.20410     30.12742
H       3.08399      0.81521     28.79306
H       1.98452      1.90435     29.63876
C       4.68686      0.19314     30.95251
H       4.12244     -0.66111     31.34300
H       5.49934      0.40712     31.65641
H       5.13465     -0.11591     30.00248
C       6.86903      4.57502     28.51709
H       7.31524      4.34321     29.50754
H       7.65966      4.29304     27.79271
C       6.63102      6.09121     28.45699
C       7.91750      6.84196     28.82964
H       8.73069      6.58662     28.14058
H       8.24331      6.58307     29.84389
H       7.77139      7.92820     28.79053
C       5.53008      6.45466     29.45751
H       5.34017      7.53415     29.47012
H       5.80568      6.14813     30.47375
H       4.59854      5.94575     29.19384
C       6.20261      6.49816     27.04774
H       7.01293      6.33054     26.33059
H       5.93154      7.55946     27.00540
H       5.34555      5.89654     26.73397
110
C-Mn - 2S+1 = 6 - dispersion
Ta     12.51375      2.83668      7.53949
Mn     15.53977      2.36659      7.59359
C      17.03767      2.83275      9.32427
C      17.79060      2.79199      8.12859
H      18.31396      3.63599      7.70556
C      17.77755      1.47420      7.56707
C      16.97912      0.65602      8.45894
C      16.54072      1.51676      9.51430
H      15.92471      1.20971     10.34657
C      16.85877      4.01082     10.25813
C      15.42337      4.04201     10.79343
H      14.69921      4.11980      9.97315
H      15.27873      4.90082     11.45799
H      15.18697      3.13920     11.36214
C      17.14526      5.32816      9.53051
H      18.17799      5.37457      9.17064
H      16.99358      6.17403     10.20879
H      16.47787      5.45947      8.67299
C      17.84005      3.85405     11.43238
H      17.64914      2.92348     11.97587
H      17.73997      4.68882     12.13547
H      18.87372      3.82868     11.07305
C      18.66811      1.15147      6.36324
C      19.07332      2.44765      5.63589
H      18.20456      3.03541      5.32677
H      19.64504      2.19604      4.73735
H      19.71152      3.08131      6.25778
C      19.97470      0.50990      6.87058
H      20.47548      1.18359      7.57284
H      20.65598      0.32173      6.03265
H      19.79963     -0.43485      7.38503
C      18.00958      0.24791      5.31262
H      17.79926     -0.75318      5.68620
H      18.67546      0.13806      4.45009
H      17.06909      0.67905      4.95565
C      16.53539     -0.81172      8.40560
C      17.71462     -1.77845      8.22281
H      17.36089     -2.81180      8.30594
H      18.46882     -1.61603      8.99915
H      18.20077     -1.68035      7.25326
C      15.86503     -1.21020      9.73230
H      14.95037     -0.64144      9.91654
H      16.54083     -1.07081     10.58173
H      15.58459     -2.26742      9.69236
C      15.48712     -1.02582      7.29687
H      14.59324     -0.42602      7.50151
H      15.17429     -2.07581      7.25879
H      15.85938     -0.74804      6.31082
C      14.03700      2.82075      6.15237
H      13.86457      1.85426      5.62927
C      14.59830      3.87400      5.17006
C      13.45802      4.60272      4.43914
H      12.84118      5.17212      5.14104
H      12.80683      3.89400      3.92330
H      13.85987      5.30443      3.69767
C      15.42988      4.92100      5.92088
H      15.74524      5.73205      5.25444
H      16.34565      4.48194      6.34298
H      14.85035      5.35231      6.74325
C      15.47566      3.18710      4.11679
H      14.89000      2.46803      3.53321
H      16.29452      2.63843      4.59178
H      15.91375      3.91218      3.42081
C      12.78646      1.16769      8.95388
H      12.57464      0.31274      8.28433
C      11.87423      1.05848     10.19739
C      11.75507     -0.40648     10.63730
H      12.74096     -0.82869     10.86025
H      11.30140     -1.01568      9.84719
H      11.13498     -0.50450     11.53683
C      10.47232      1.59865      9.88632
H       9.81237      1.51148     10.75733
H      10.00775      1.04589      9.06227
H      10.50892      2.66045      9.60778
C      12.48505      1.87626     11.33630
H      13.46344      1.47166     11.61969
H      11.84447      1.86021     12.22553
H      12.62589      2.91624     11.03389
C      10.68338      2.65502      6.34869
H       9.96130      2.61183      7.18843
H      10.43124      3.58580      5.82409
C      10.41977      1.45564      5.41033
C      11.08609      1.68527      4.05139
H      12.17119      1.77494      4.15771
H      10.71610      2.60524      3.58558
H      10.87949      0.85383      3.36741
C      10.95862      0.14663      6.00161
H      10.69388     -0.70870      5.36922
H      10.55172     -0.03997      7.00171
H      12.05336      0.16258      6.07701
C       8.90523      1.30703      5.19832
H       8.48067      2.22889      4.78609
H       8.39784      1.10099      6.14778
H       8.67438      0.48747      4.50635
C      12.35954      4.62507      8.20619
H      13.82595      1.00768      9.27590
H      12.43812      4.86690      7.10376
C      12.10595      5.87671      9.00163
C      10.83949      6.55847      8.45394
H       9.97865      5.88722      8.53260
H      10.96478      6.82212      7.39798
H      10.61714      7.47728      9.01027
C      13.29616      6.84081      8.86763
H      13.45875      7.11533      7.81963
H      14.21332      6.37859      9.24280
H      13.11835      7.76286      9.43449
C      11.88919      5.54196     10.48085
H      11.65725      6.44923     11.05041
H      12.78410      5.09047     10.91604
H      11.05815      4.84062     10.60370
110
B-Mn - W - 2S+1 = 2 - dispersion 
Ta     12.75158      3.34045      7.59189
Mn     15.12248      2.00732      8.04094
C      16.89341      2.38538      9.47929
C      17.45237      2.41721      8.17776
H      17.90885      3.28851      7.73415
C      17.40525      1.12425      7.56665
C      16.75119      0.24448      8.51091
C      16.44441      1.04631      9.66026
H      16.01595      0.66667     10.57186
C      16.98799      3.49152     10.51272
C      16.55876      2.97437     11.88863
H      15.53842      2.58358     11.87169
H      16.59661      3.78171     12.62739
H      17.22042      2.17131     12.22944
C      16.11287      4.68559     10.11003
H      16.39739      5.05898      9.12195
H      16.21112      5.50599     10.83096
H      15.06276      4.38855     10.05659
C      18.45220      3.95486     10.60545
H      19.11090      3.11565     10.85068
H      18.56499      4.71958     11.38243
H      18.79318      4.38560      9.65913
C      18.10745      0.86998      6.23197
C      18.56134      2.19748      5.60164
H      17.73653      2.89826      5.48072
H      18.98814      2.00374      4.61247
H      19.33590      2.68228      6.20340
C      19.40960      0.07629      6.46402
H      20.04990      0.61202      7.17197
H      19.95709     -0.02054      5.51931
H      19.24167     -0.92228      6.85810
C      17.20358      0.16390      5.21255
H      16.90951     -0.83516      5.53273
H      17.71903      0.06406      4.25095
H      16.28850      0.74162      5.05197
C      16.33158     -1.23343      8.45402
C      17.40211     -2.17326      7.88206
H      17.06364     -3.20924      7.99135
H      18.34480     -2.07170      8.42802
H      17.59545     -2.01172      6.82278
C      16.05695     -1.75455      9.87619
H      15.22216     -1.24014     10.35058
H      16.94003     -1.64667     10.51407
H      15.79986     -2.81783      9.83078
C      15.03230     -1.39125      7.64259
H      14.22090     -0.83537      8.12105
H      14.73651     -2.44587      7.58760
H      15.14024     -1.01340      6.62336
C      14.34301      3.08207      6.37963
H      14.30304      2.06947      5.90972
C      14.85903      4.15841      5.40183
C      13.69581      5.07742      4.97748
H      13.27448      5.61529      5.83325
H      12.89334      4.50299      4.50568
H      14.03810      5.83536      4.26213
C      15.92446      5.03657      6.06653
H      16.28181      5.81199      5.37837
H      16.77647      4.44177      6.39580
H      15.51269      5.53105      6.95261
C      15.40869      3.51342      4.12420
H      14.61547      2.97312      3.59616
H      16.20618      2.80220      4.33887
H      15.80615      4.27359      3.44147
C      13.11353      1.81441      8.85584
H      12.93530      0.94652      8.17548
C      12.52076      1.51792     10.23978
C      13.14647      0.28887     10.90214
H      14.19193      0.47469     11.14912
H      13.09781     -0.58059     10.23910
H      12.62040      0.03640     11.83044
C      11.01595      1.24143     10.06469
H      10.54512      1.00799     11.02744
H      10.84816      0.39439      9.39071
H      10.50293      2.11260      9.64323
C      12.68315      2.71898     11.17500
H      13.72814      3.02976     11.23164
H      12.33903      2.47631     12.18668
H      12.09752      3.57393     10.82442
C      11.02245      2.72256      6.46466
H      10.32292      2.52917      7.30196
H      10.68645      3.68076      6.02132
C      10.86059      1.60000      5.42377
C      11.55835      1.98762      4.11817
H      12.62616      2.15106      4.28511
H      11.13437      2.90961      3.70398
H      11.44459      1.19866      3.36623
C      11.46549      0.29184      5.94453
H      11.26926     -0.53119      5.24811
H      11.04321      0.01986      6.91780
H      12.55148      0.37681      6.05864
C       9.36585      1.38057      5.14478
H       8.89734      2.30382      4.78598
H       8.84054      1.06879      6.05457
H       9.21264      0.60605      4.38402
C      12.62082      5.29940      8.49630
H      12.94158      5.05958      9.52732
H      13.45276      5.89500      8.08112
C      11.34561      6.16230      8.56242
C      10.98289      6.68125      7.16681
H      10.79015      5.85974      6.46836
H      11.79346      7.29002      6.75159
H      10.08161      7.30345      7.20422
C      11.58485      7.36173      9.49029
H      12.41956      7.97220      9.12904
H      11.82890      7.02651     10.50435
H      10.69687      8.00269      9.55006
C      10.17873      5.33359      9.11514
H       9.27411      5.94457      9.21149
H      10.41469      4.92968     10.10561
H       9.93427      4.49290      8.45565
110
B-Mn - ᑎ - 2S+1 = 2 - dispersion
Ta     14.26934      3.66856     10.34375
Mn     13.06744      6.01113     10.88747
C      12.34887      4.04709     10.91352
H      11.87082      3.92273      9.91608
C      15.09219      1.78513     10.91394
H      14.12083      1.26819     10.73419
H      15.57814      1.76953      9.90575
C      11.44859      7.33010      9.84990
C       9.94882      7.09855      9.63225
C      12.21516      8.11506     10.80653
C       9.11726      6.91955     10.90389
H       9.48400      6.07844     11.49478
H       8.07670      6.70839     10.63441
H       9.11070      7.80457     11.53817
C      14.52823      3.76795      8.19674
H      14.49768      4.83762      7.95173
H      15.58214      3.46285      8.06088
C      11.35639      8.12001     13.22879
H      10.47985      7.51587     13.00156
H      11.10433      8.77131     14.07371
H      12.15430      7.44430     13.55427
C      12.33419      7.07147      8.73650
H      12.04715      6.53776      7.84337
C      13.59332      7.63882      8.95925
C      14.69942      7.88830      7.94827
C      12.07057      2.24696     12.67622
H      12.16979      1.44324     11.93911
H      11.45027      1.87401     13.50092
H      13.06513      2.46456     13.07540
C      13.54132      8.19875     10.27023
H      14.35526      8.73718     10.73096
C      11.45151      3.50077     12.04324
C      12.31669      3.71392      6.98175
H      12.48491      4.69336      6.52334
H      11.78123      3.87545      7.92065
H      11.66248      3.13962      6.31641
C      11.81941      8.95832     12.03034
C      14.34959      7.29392      6.58010
H      14.24551      6.20677      6.62050
H      15.13851      7.52532      5.85684
H      13.41057      7.70896      6.20064
C      15.94551      0.91155     11.83976
C      11.29569      4.55107     13.14700
H      12.26928      4.81644     13.57291
H      10.66428      4.18391     13.96531
H      10.84696      5.46363     12.75404
C      13.64118      2.98028      7.20575
C      16.06398      7.35640      8.40445
H      16.31712      7.72081      9.40497
H      16.84898      7.68944      7.71625
H      16.08411      6.26320      8.42333
C       9.72534      5.83156      8.78705
H      10.12145      5.93196      7.77391
H       8.65238      5.63262      8.69460
H      10.19610      4.96418      9.25325
C      15.79453      5.62529     12.49102
C      13.01896      9.79173     12.51682
H      13.85909      9.16657     12.82462
H      12.71385     10.38545     13.38462
H      13.36652     10.48360     11.74397
C      10.06920      3.12400     11.49864
H       9.55508      3.98908     11.07400
H       9.43529      2.71135     12.29241
H      10.15944      2.36663     10.71140
C      15.52733      7.04955     12.98928
H      15.80968      7.78878     12.23408
H      16.09150      7.26048     13.90623
H      14.46310      7.18347     13.20888
C       9.39238      8.28646      8.82066
H       9.49269      9.23097      9.35822
H       8.33053      8.13278      8.59417
H       9.93327      8.38395      7.87427
C      15.03598      5.34180     11.19268
H      15.53359      5.84039     10.33965
C      14.81113      9.41831      7.78254
H      13.84938      9.84496      7.48143
H      15.55606      9.66730      7.01782
H      15.11240      9.89639      8.71920
C      10.73874      9.98388     11.64744
H      11.06595     10.57804     10.78838
H      10.55875     10.66748     12.48494
H       9.78579      9.52252     11.39207
C      14.37025      2.85828      5.86047
H      15.30743      2.30134      5.97240
H      14.61369      3.84802      5.45925
H      13.75270      2.33535      5.12055
C      13.34772      1.57376      7.74436
H      12.76790      0.98960      7.02077
H      12.76020      1.61922      8.67093
H      14.27203      1.02481      7.95456
C      15.35626      4.64444     13.58174
H      15.90117      4.81593     14.51722
H      15.53288      3.61404     13.26397
H      14.28729      4.75050     13.79157
C      16.14472     -0.46562     11.18343
H      16.65394     -0.36929     10.21764
H      15.18207     -0.95901     11.00866
H      16.75038     -1.12167     11.81947
C      17.31733      1.55921     12.04935
H      17.97139      0.90209     12.63345
H      17.22808      2.50803     12.58238
H      17.80853      1.75605     11.08940
C      15.25667      0.70686     13.19215
H      14.27769      0.23296     13.06849
H      15.10843      1.65387     13.71694
H      15.86548      0.05985     13.83342
C      17.29981      5.47322     12.22977
H      17.63790      6.21373     11.49622
H      17.52566      4.48153     11.82905
H      17.88093      5.61815     13.14866
110
B-Mn - W - 2S+1 = 4 - dispersion 
Ta     12.71826      3.28643      7.54869
Mn     15.18209      2.04221      8.05639
C      16.95894      2.42564      9.50408
C      17.49184      2.45547      8.20207
H      17.96773      3.31718      7.75875
C      17.41938      1.15554      7.57770
C      16.75343      0.29017      8.50215
C      16.43689      1.11022      9.64915
H      15.98774      0.73615     10.55473
C      17.07104      3.52193     10.54535
C      16.62163      3.00539     11.91520
H      15.58606      2.65615     11.89550
H      16.69123      3.80197     12.66328
H      17.25101      2.17274     12.24608
C      16.22796      4.74230     10.15008
H      16.52670      5.11678      9.16643
H      16.34595      5.55349     10.87875
H      15.16970      4.47503     10.08802
C      18.54570      3.94920     10.64948
H      19.18137      3.09361     10.89856
H      18.67274      4.71126     11.42699
H      18.90342      4.37023      9.70493
C      18.12102      0.90343      6.24189
C      18.56492      2.23090      5.60393
H      17.73579      2.92658      5.48198
H      18.98861      2.03464      4.61388
H      19.33944      2.72370      6.19902
C      19.42890      0.11958      6.47538
H      20.06401      0.65990      7.18454
H      19.97879      0.02643      5.53153
H      19.26661     -0.87999      6.86960
C      17.22129      0.18803      5.22540
H      16.93259     -0.81113      5.54925
H      17.73731      0.08758      4.26408
H      16.30250      0.75894      5.06304
C      16.33883     -1.18945      8.45754
C      17.41568     -2.12775      7.89438
H      17.08210     -3.16499      8.00742
H      18.35532     -2.01790      8.44396
H      17.61354     -1.97091      6.83538
C      16.07297     -1.70145      9.88489
H      15.22966     -1.19799     10.35558
H      16.95428     -1.57262     10.52127
H      15.83299     -2.76919      9.85023
C      15.03979     -1.36558      7.64970
H      14.22794     -0.79929      8.11506
H      14.74405     -2.42137      7.61495
H      15.14882     -1.00576      6.62419
C      14.32662      2.96501      6.35593
H      14.31699      1.96765      5.86600
C      14.81220      4.08536      5.40383
C      13.62820      4.98419      4.98970
H      13.17663      5.48796      5.85153
H      12.85151      4.40478      4.48371
H      13.96215      5.77453      4.30631
C      15.85399      4.97994      6.08442
H      16.18447      5.78099      5.41235
H      16.72607      4.40440      6.39556
H      15.43481      5.43976      6.98518
C      15.38116      3.48174      4.11455
H      14.60782      2.91924      3.58054
H      16.20713      2.79940      4.31508
H      15.74589      4.26846      3.44360
C      12.97916      1.76162      8.81103
H      12.79141      0.88618      8.15595
C      12.46678      1.49343     10.22900
C      13.09002      0.24451     10.85618
H      14.14999      0.40507     11.05361
H      12.98966     -0.62203     10.19506
H      12.60328      0.00374     11.80847
C      10.94608      1.26373     10.12875
H      10.51685      1.05781     11.11691
H      10.72097      0.41295      9.47675
H      10.44299      2.14498      9.71719
C      12.72280      2.68764     11.15105
H      13.77782      2.96970     11.13250
H      12.44487      2.45089     12.18400
H      12.13734      3.55871     10.84359
C      10.98400      2.76650      6.36960
H      10.25789      2.61559      7.19425
H      10.69219      3.72469      5.89898
C      10.79662      1.62589      5.35116
C      11.54758      1.94390      4.05639
H      12.61761      2.05711      4.24905
H      11.18138      2.87390      3.60661
H      11.41378      1.14154      3.32213
C      11.32294      0.30356      5.91970
H      11.10228     -0.52652      5.23915
H      10.86393      0.07801      6.88844
H      12.40897      0.33813      6.05803
C       9.30105      1.47132      5.03556
H       8.88792      2.40640      4.64112
H       8.73665      1.20869      5.93747
H       9.13099      0.68552      4.29009
C      12.64944      5.24225      8.46417
H      12.98300      4.95441      9.48011
H      13.48065      5.84627      8.06518
C      11.38538      6.11662      8.58607
C      11.00248      6.68466      7.21522
H      10.77147      5.88793      6.49990
H      11.81818      7.28471      6.79718
H      10.11862      7.32783      7.29269
C      11.66191      7.28148      9.54695
H      12.49649      7.89272      9.18684
H      11.92445      6.90977     10.54354
H      10.78430      7.93141      9.64816
C      10.21653      5.28892      9.13553
H       9.32248      5.90956      9.26338
H      10.46163      4.85500     10.11085
H       9.94827      4.47049      8.45751
110
B-Mn - ᑎ - 2S+1 = 4 - dispersion
Ta     14.18042      3.72199     10.35504
Mn     13.06078      6.09260     10.89118
C      12.27653      4.14853     10.97110
H      11.79968      4.14858      9.96544
C      15.06647      1.89444     10.93632
H      14.11693      1.38976     10.61284
H      15.64056      2.00030      9.97660
C      11.47761      7.42647      9.82792
C       9.97709      7.19937      9.61574
C      12.25308      8.19076     10.79691
C       9.16621      6.98422     10.89439
H       9.56547      6.14562     11.46697
H       8.12646      6.75273     10.63891
H       9.15057      7.86069     11.54057
C      14.25503      3.86729      8.19434
H      13.66690      4.78725      8.04258
H      15.28663      4.12891      7.90328
C      11.42616      8.14239     13.22254
H      10.54571      7.54554     12.99100
H      11.18842      8.76843     14.09055
H      12.22894      7.45590     13.51341
C      12.35730      7.17719      8.70712
H      12.06154      6.66198      7.80461
C      13.62423      7.71208      8.94174
C      14.74743      7.92149      7.94157
C      11.95627      2.24541     12.59614
H      12.06842      1.49539     11.80545
H      11.32197      1.81571     13.38137
H      12.94354      2.43532     13.02589
C      13.58160      8.25781     10.26151
H      14.40473      8.77670     10.72869
C      11.35054      3.54236     12.04152
C      12.31329      2.33254      7.71052
H      11.62850      3.18671      7.75383
H      12.33924      1.87799      8.70899
H      11.88844      1.59332      7.02200
C      11.86991      9.01186     12.03858
C      14.40680      7.30008      6.58360
H      14.29220      6.21578      6.65437
H      15.20786      7.50566      5.86567
H      13.47918      7.71785      6.17971
C      15.84373      0.92981     11.83470
C      11.17788      4.50904     13.21760
H      12.14668      4.74396     13.67008
H      10.53833      4.07534     13.99594
H      10.72994      5.44822     12.89256
C      13.71060      2.77092      7.25346
C      16.09002      7.36031      8.42567
H      16.34355      7.73179      9.42366
H      16.89315      7.65788      7.74212
H      16.07224      6.26735      8.46000
C       9.74629      5.95455      8.73731
H      10.12962      6.08626      7.72241
H       8.67249      5.75784      8.65137
H      10.21997      5.07136      9.17084
C      15.80075      5.62568     12.48005
C      13.07560      9.83589     12.52463
H      13.91822      9.20447     12.81283
H      12.78188     10.41640     13.40519
H      13.41589     10.53833     11.75800
C       9.97996      3.20666     11.44167
H       9.47689      4.09857     11.06157
H       9.32689      2.74551     12.19191
H      10.08779      2.50179     10.60928
C      15.65495      7.07321     12.96196
H      15.97077      7.77894     12.18740
H      16.25897      7.25455     13.85957
H      14.61022      7.28782     13.20658
C       9.40856      8.40657      8.84237
H       9.51179      9.33595      9.40500
H       8.34482      8.25555      8.62308
H       9.93921      8.53183      7.89349
C      14.99772      5.39413     11.20024
H      15.47747      5.90764     10.34645
C      14.89796      9.44460      7.75111
H      13.95313      9.88678      7.42027
H      15.66524      9.66317      6.99927
H      15.18846      9.93312      8.68601
C      10.78108     10.04185     11.69423
H      11.09427     10.65697     10.84480
H      10.60969     10.70519     12.54961
H       9.82634      9.58251     11.44150
C      13.60666      3.34296      5.83187
H      14.58546      3.68031      5.47389
H      12.92677      4.20156      5.80705
H      13.22875      2.59224      5.12749
C      14.64293      1.55562      7.22723
H      14.29143      0.81349      6.50176
H      14.69551      1.06307      8.20294
H      15.65980      1.84855      6.94157
C      15.29872      4.69489     13.58763
H      15.87554      4.82322     14.51086
H      15.37242      3.64944     13.27538
H      14.24766      4.90178     13.81469
C      16.04221     -0.40227     11.09156
H      16.59871     -0.25200     10.15952
H      15.07780     -0.85701     10.83829
H      16.60101     -1.11698     11.70674
C      17.21687      1.52263     12.16323
H      17.81700      0.80721     12.73633
H      17.12079      2.43498     12.75544
H      17.76883      1.76815     11.24873
C      15.07943      0.65907     13.13358
H      14.09416      0.22734     12.93189
H      14.93549      1.57691     13.71000
H      15.63542     -0.04793     13.75927
C      17.28376      5.35152     12.19198
H      17.66690      6.06257     11.45133
H      17.41978      4.34503     11.78854
H      17.89223      5.44826     13.09950
110
B-Mn - W - 2S+1 = 6 - dispersion 
Ta     12.68597      3.27482      7.53535
Mn     15.27155      2.15214      8.17408
C      17.13751      2.34133      9.57495
C      17.69154      2.41372      8.27167
H      18.17482      3.28911      7.86211
C      17.55555      1.16376      7.59733
C      16.86075      0.27490      8.50704
C      16.63165      1.02199      9.70845
H      16.18287      0.62575     10.60539
C      17.15476      3.44665     10.61389
C      16.61537      2.93560     11.95214
H      15.59123      2.56311     11.85538
H      16.60944      3.74139     12.69341
H      17.23523      2.12120     12.34028
C      16.28955      4.62468     10.13488
H      16.63869      5.00359      9.16905
H      16.30893      5.45257     10.85326
H      15.24270      4.31678     10.01554
C      18.59913      3.93296     10.81160
H      19.24369      3.10759     11.12912
H      18.64225      4.71822     11.57498
H      19.00972      4.34164      9.88344
C      18.22701      0.93259      6.24094
C      18.66823      2.27077      5.62339
H      17.83200      2.96174      5.50594
H      19.09774      2.09099      4.63272
H      19.43659      2.76169      6.22747
C      19.52180      0.11834      6.43811
H      20.19220      0.64762      7.12250
H      20.04027     -0.00396      5.47975
H      19.33979     -0.87112      6.85293
C      17.31166      0.25340      5.21243
H      17.03236     -0.76038      5.49522
H      17.81526      0.19402      4.24133
H      16.39008      0.82726      5.07745
C      16.35071     -1.16795      8.37383
C      17.38660     -2.14681      7.80206
H      16.98553     -3.16545      7.84302
H      18.30604     -2.12466      8.39503
H      17.64536     -1.94596      6.76405
C      15.98329     -1.72917      9.75876
H      15.16969     -1.17352     10.22549
H      16.84520     -1.71652     10.43321
H      15.64994     -2.76679      9.65427
C      15.06899     -1.19700      7.51851
H      14.28181     -0.61134      8.00745
H      14.69449     -2.22105      7.40215
H      15.22954     -0.78110      6.52164
C      14.27631      2.95230      6.32041
H      14.56441      1.94963      5.95463
C      14.73851      4.07330      5.35833
C      13.55262      4.96493      4.94608
H      13.07993      5.44414      5.81004
H      12.79286      4.38425      4.41696
H      13.88727      5.77421      4.28591
C      15.79315      4.96430      6.03125
H      16.16053      5.73985      5.34752
H      16.64537      4.37071      6.37166
H      15.37025      5.46033      6.91148
C      15.31863      3.46417      4.07684
H      14.57186      2.84484      3.56947
H      16.18670      2.83704      4.28953
H      15.63415      4.24982      3.38016
C      12.79757      1.83628      8.88611
H      12.74885      0.92361      8.25805
C      12.34965      1.56334     10.31674
C      13.08965      0.36513     10.91888
H      14.15813      0.57968     10.99255
H      12.96166     -0.52618     10.29582
H      12.71747      0.13389     11.92389
C      10.84307      1.24635     10.28512
H      10.46601      1.02728     11.29188
H      10.64262      0.37701      9.65008
H      10.27853      2.09297      9.88176
C      12.58175      2.78312     11.21297
H      13.63526      3.07796     11.20549
H      12.29553      2.56783     12.24844
H      11.99211      3.63974     10.87585
C      10.93814      2.75739      6.35444
H      10.16554      2.66394      7.14049
H      10.70439      3.69677      5.81767
C      10.77492      1.57638      5.37811
C      11.57293      1.82977      4.09717
H      12.63333      1.95896      4.32945
H      11.22116      2.73388      3.58682
H      11.46860      0.99038      3.40014
C      11.26970      0.27545      6.01968
H      11.05509     -0.58362      5.37362
H      10.78819      0.10298      6.98821
H      12.35304      0.30857      6.17900
C       9.28948      1.42032      5.01826
H       8.89824      2.34261      4.57432
H       8.69286      1.19753      5.91015
H       9.13713      0.60741      4.29818
C      12.64001      5.26468      8.39911
H      12.97642      4.97779      9.41710
H      13.45817      5.88191      7.99625
C      11.37013      6.13131      8.53410
C      10.96921      6.68739      7.16329
H      10.72801      5.88361      6.45948
H      11.77930      7.28336      6.72869
H      10.08679      7.33179      7.24740
C      11.64815      7.30446      9.48428
H      12.47231      7.92140      9.10981
H      11.92649      6.94111     10.47982
H      10.76618      7.94728      9.59325
C      10.20955      5.30242      9.09910
H       9.30887      5.91663      9.21096
H      10.45552      4.89361     10.08455
H       9.95198      4.46562      8.44000
110
B-Mn - ᑎ - 2S+1 = 6 - dispersion
Ta      2.35526      8.23611      9.39606
Mn      3.93288      5.79998      9.48120
C       4.35526      7.95217      9.66898
H       4.46882      8.06111     10.76733
C       5.61704      8.44810      8.94947
C       5.40875      8.41465      7.43314
H       5.25790      7.38959      7.08201
H       6.27888      8.82329      6.90691
H       4.52949      8.99988      7.14396
C       5.88693      9.89600      9.38880
H       5.05104     10.54932      9.12290
H       6.79305     10.28959      8.91234
H       6.02376      9.95124     10.47439
C       6.85003      7.60806      9.30463
H       7.02471      7.61775     10.38537
H       7.75023      7.99486      8.81136
H       6.71680      6.56734      8.99654
C       1.63526      6.97347      8.09460
H       0.64752      7.02078      8.62916
C       1.53717      6.12903      6.84449
C       1.13067      4.68983      7.18922
H       1.87327      4.22967      7.84267
H       1.04064      4.07993      6.28217
H       0.16856      4.67075      7.71129
C       0.46618      6.70977      5.90434
H      -0.51030      6.73423      6.39997
H       0.37155      6.09141      5.00366
H       0.71273      7.72780      5.59656
C       2.88404      6.11660      6.11995
H       3.18483      7.12674      5.83066
H       2.84669      5.49184      5.22074
H       3.66991      5.71106      6.77041
C       1.34520      7.86364     11.28177
C       1.22224      8.95426     12.36544
C       0.04546      9.87837     12.03328
H       0.17837     10.37226     11.06581
H      -0.06724     10.65787     12.79516
H      -0.89090      9.31103     11.98979
C       0.96000      8.29826     13.72908
H       0.05710      7.67892     13.69654
H       0.82508      9.05295     14.51333
H       1.79768      7.65664     14.02215
C       2.51891      9.77020     12.45732
H       3.37036      9.12379     12.69598
H       2.44807     10.53230     13.24159
H       2.74678     10.29181     11.51948
C       2.02005     10.24889      8.64906
C       1.21764     10.71771      7.42850
C       1.11666     12.25055      7.42829
H       2.11264     12.70763      7.41308
H       0.59714     12.60748      8.32514
H       0.56490     12.61417      6.55297
C       1.94169     10.26468      6.15812
H       1.37489     10.52749      5.25742
H       2.08847      9.18132      6.17646
H       2.92817     10.73759      6.08446
C      -0.19440     10.12726      7.47195
H      -0.71841     10.44368      8.38214
H      -0.15409      9.03487      7.46450
H      -0.78885     10.45607      6.61172
C       4.76089      4.44376     11.42689
C       5.64367      4.29840     10.31675
H       6.68370      4.58924     10.31544
C       4.97415      3.69857      9.21858
C       3.63878      3.49903      9.64912
H       2.88033      2.98958      9.07521
C       3.46737      3.95302     10.99971
C       5.26653      4.96116     12.77431
C       5.13816      3.85721     13.83920
H       4.10824      3.54123     14.00222
H       5.53816      4.20579     14.79812
H       5.70819      2.97433     13.53268
C       4.55757      6.25151     13.21440
H       4.78638      7.05573     12.50866
H       4.90962      6.56367     14.20424
H       3.47681      6.14557     13.25986
C       6.76319      5.30525     12.69193
H       7.36896      4.42941     12.44057
H       7.10266      5.67761     13.66381
H       6.95576      6.08531     11.95027
C       5.62200      3.17676      7.95055
C       6.47785      4.26079      7.28345
H       5.86617      5.11651      6.97778
H       6.97322      3.86695      6.38918
H       7.25509      4.62822      7.96014
C       6.52875      1.99426      8.33805
H       7.31500      2.31398      9.02862
H       7.00594      1.56437      7.44981
H       5.94743      1.20887      8.83102
C       4.56720      2.68306      6.95618
H       3.98390      1.85645      7.37378
H       5.05151      2.32013      6.04381
H       3.87368      3.47960      6.67493
C       2.14663      3.61032     11.70561
C       2.22665      2.12857     12.12513
H       3.03392      1.96404     12.84436
H       2.41984      1.49150     11.25682
H       1.28581      1.80662     12.58663
C       0.97347      3.77805     10.72095
H       0.02714      3.58686     11.23778
H       1.02536      3.08382      9.87953
H       0.94608      4.79546     10.31629
C       1.76715      4.44295     12.93415
H       1.60676      5.49045     12.67268
H       2.49767      4.39247     13.73969
H       0.82096      4.06365     13.33488
H       2.07132      7.10011     11.63246
H       0.39251      7.32595     11.18549
H       3.02345     10.70808      8.62099
H       1.55721     10.67515      9.56511
110
A-Mn - 2S+1 = 2 - without dispersion
Ta      5.30477      3.02927     28.13689
Mn      4.92186      2.25052     25.58053
C       5.75623      2.90980     23.70171
C       4.33609      2.96058     23.55180
H       3.78614      3.86378     23.34471
C       3.76916      1.65147     23.52953
C       4.85805      0.73805     23.80561
C       6.05371      1.53616     23.86561
H       7.04780      1.13952     24.01330
C       6.73031      4.04478     23.42309
C       8.02010      3.89085     24.23768
H       7.80896      3.94051     25.31020
H       8.72237      4.69521     23.99172
H       8.52405      2.94107     24.03171
C       6.09829      5.40453     23.74773
H       5.22895      5.61009     23.11468
H       6.82353      6.20739     23.57461
H       5.77568      5.44568     24.79168
C       7.08096      3.99972     21.92061
H       7.56083      3.05162     21.65577
H       7.76796      4.81382     21.66097
H       6.18185      4.10523     21.30451
C       2.34727      1.43581     22.97177
C       1.53855      2.74873     22.94007
H       0.54304      2.53905     22.53494
H       1.99730      3.49532     22.28483
H       1.40581      3.19103     23.92670
C       2.48557      1.02495     21.48488
H       3.01603      0.08482     21.34544
H       3.02393      1.79773     20.92645
H       1.48970      0.92035     21.03809
C       1.49759      0.40138     23.72672
H       1.39874      0.66273     24.78446
H       1.90469     -0.60818     23.66601
H       0.49093      0.36784     23.29549
C       4.92707     -0.80086     23.94266
C       4.36958     -1.53833     22.70874
H       3.28816     -1.44890     22.60789
H       4.59523     -2.60716     22.79632
H       4.83512     -1.17504     21.78685
C       4.19756     -1.30339     25.20489
H       4.68931     -0.94359     26.11331
H       4.20912     -2.39962     25.23412
H       3.15835     -0.97545     25.24351
C       6.39439     -1.26048     24.04784
H       6.96011     -1.02017     23.14154
H       6.42438     -2.34702     24.18016
H       6.91199     -0.81646     24.90144
C       3.93029      3.47411     26.87474
C       2.62044      4.25580     26.76446
C       1.45015      3.26940     26.59883
H       1.63440      2.58356     25.77116
H       0.50570      3.79897     26.41594
H       1.33216      2.66335     27.50100
C       2.61981      5.27639     25.61325
H       3.44995      5.98141     25.71580
H       1.68525      5.85157     25.61647
H       2.71033      4.79393     24.64170
C       2.35307      5.05621     28.05664
H       2.29666      4.39552     28.92590
H       1.39835      5.59283     27.98283
H       3.13756      5.79774     28.23481
C       6.21639      1.21656     27.34962
H       5.45554      0.67561     27.96517
H       6.05698      0.78888     26.32764
C       7.62777      0.71366     27.79239
C       8.70200      1.18723     26.80815
H       9.69159      0.83472     27.12111
H       8.73586      2.27931     26.75212
H       8.52006      0.80462     25.79848
C       7.63347     -0.82483     27.85333
H       8.62122     -1.19940     28.14801
H       7.38398     -1.27218     26.88673
H       6.90645     -1.19096     28.58712
C       7.98195      1.23308     29.19460
H       7.20841      0.97453     29.92645
H       8.12103      2.31891     29.20408
H       8.92164      0.78587     29.53963
C       4.37225      2.60655     30.06200
H       5.29604      2.71621     30.67432
H       3.84700      3.57220     30.19848
C       3.51884      1.48679     30.69346
C       3.14948      1.87624     32.13757
H       2.57213      2.80756     32.15681
H       4.04807      2.02785     32.74711
H       2.54530      1.09693     32.61839
C       2.22871      1.27558     29.89244
H       1.61625      0.48341     30.34027
H       2.45137      0.99847     28.85714
H       1.62544      2.18964     29.87093
C       4.30262      0.16802     30.73763
H       3.71512     -0.61721     31.22783
H       5.23837      0.27936     31.29851
H       4.54928     -0.18724     29.73110
C       6.68955      4.68508     28.49548
H       7.21984      4.25048     29.37073
H       7.38242      4.50994     27.64425
C       6.59399      6.20351     28.74936
C       7.99689      6.76868     29.04100
H       8.67298      6.59852     28.19492
H       8.43949      6.29178     29.92368
H       7.96018      7.84912     29.22805
C       5.70278      6.46639     29.97219
H       5.65437      7.53786     30.20047
H       6.09330      5.95450     30.86020
H       4.68035      6.11308     29.80519
C       6.02345      6.92367     27.52381
H       6.67966      6.79512     26.65590
H       5.92461      7.99984     27.71073
H       5.04041      6.52600     27.25848
110
A-Mn - 2S+1 = 4 - without dispersion
Ta      5.38610      3.03031     28.00123
Mn      4.46078      2.46913     25.41931
C       5.66163      2.75401     23.42814
C       4.28871      2.85822     23.06601
H       3.83052      3.75311     22.66909
C       3.61687      1.61966     23.25469
C       4.61018      0.69253     23.79527
C       5.84149      1.41674     23.86134
H       6.78224      1.00079     24.18989
C       6.73366      3.80108     23.16764
C       8.02084      3.48120     23.93841
H       7.83894      3.43685     25.01707
H       8.77494      4.25385     23.75251
H       8.45009      2.52322     23.62664
C       6.24635      5.20242     23.56947
H       5.34207      5.48983     23.02351
H       7.01591      5.95117     23.34921
H       6.01916      5.24798     24.64001
C       7.04691      3.79666     21.65587
H       7.39855      2.81139     21.33280
H       7.82620      4.53145     21.42100
H       6.15716      4.04513     21.06842
C       2.18972      1.43605     22.70385
C       1.49459      2.80184     22.52184
H       0.46478      2.64152     22.18586
H       1.98580      3.41619     21.76167
H       1.45719      3.37453     23.45270
C       2.28250      0.81282     21.29178
H       2.73872     -0.17779     21.30036
H       2.88304      1.44946     20.63404
H       1.28150      0.72062     20.85309
C       1.25776      0.58726     23.58336
H       1.17712      1.00124     24.59351
H       1.58129     -0.45022     23.66851
H       0.25234      0.57438     23.14764
C       4.54787     -0.79471     24.20108
C       4.00718     -1.68966     23.06960
H       2.95580     -1.50881     22.84544
H       4.09916     -2.74310     23.35775
H       4.58167     -1.54314     22.14899
C       3.71446     -1.00267     25.48223
H       4.17091     -0.46563     26.32208
H       3.67932     -2.06659     25.74690
H       2.68817     -0.64819     25.38090
C       5.96219     -1.32444     24.51156
H       6.62583     -1.24406     23.64433
H       5.89791     -2.38323     24.78390
H       6.42207     -0.80013     25.35395
C       3.74532      3.51265     26.83934
C       2.49290      4.37496     26.87775
C       1.25213      3.52133     26.55101
H       1.34575      3.05858     25.56500
H       0.34697      4.14178     26.55253
H       1.11696      2.72308     27.28616
C       2.62522      5.47912     25.80698
H       3.49697      6.11271     25.99551
H       1.73300      6.11794     25.80659
H       2.73756      5.04417     24.80873
C       2.25972      5.04473     28.24562
H       2.10809      4.29610     29.02872
H       1.36927      5.68529     28.21976
H       3.11013      5.66946     28.53487
C       6.77376      1.37203     27.47963
H       6.08074      0.54459     27.74501
H       6.95546      1.23047     26.40847
C       8.12765      1.10872     28.20851
C       9.23540      1.96851     27.58239
H      10.20008      1.77850     28.06820
H       9.02382      3.03889     27.67218
H       9.34956      1.74151     26.51640
C       8.51104     -0.37152     28.02214
H       9.48196     -0.59404     28.48314
H       8.57988     -0.62763     26.95884
H       7.76462     -1.03255     28.47759
C       8.06042      1.39082     29.71675
H       7.28000      0.79312     30.19859
H       7.85887      2.44696     29.93366
H       9.01338      1.14348     30.20007
C       4.49345      2.40991     29.87139
H       5.39461      2.43562     30.51971
H       3.97275      3.36558     30.09177
C       3.59391      1.24105     30.33458
C       3.20657      1.45006     31.81034
H       2.65747      2.38929     31.94399
H       4.09619      1.48959     32.44967
H       2.56905      0.63437     32.17319
C       2.31390      1.17652     29.49272
H       1.67655      0.34461     29.81619
H       2.54697      1.03827     28.43186
H       1.72985      2.09791     29.59079
C       4.33560     -0.09688     30.21373
H       3.70698     -0.92036     30.57285
H       5.25439     -0.09900     30.81086
H       4.60646     -0.31405     29.17545
C       6.67224      4.76118     28.15914
H       7.48536      4.18457     28.65501
H       7.03054      4.88403     27.11718
C       6.61069      6.14635     28.83772
C       8.03764      6.70688     28.98612
H       8.53297      6.78436     28.01157
H       8.65224      6.06028     29.62336
H       8.02545      7.70681     29.43702
C       5.98107      6.03381     30.23336
H       5.99421      7.00124     30.74931
H       6.52861      5.31758     30.85777
H       4.93907      5.70104     30.17652
C       5.79610      7.12095     27.97816
H       6.24795      7.24075     26.98678
H       5.75112      8.11122     28.44664
H       4.77140      6.76750     27.83708
110
A-Mn - 2S+1 = 6 - without dispersion
Ta      5.36956      2.96070     28.30684
Mn      4.56634      2.49267     25.36713
C       5.70663      2.84296     23.31729
C       4.32555      2.95076     23.02146
H       3.84600      3.85158     22.66511
C       3.66252      1.69129     23.18849
C       4.67809      0.75371     23.63797
C       5.90518      1.49315     23.71294
H       6.86024      1.06973     23.98987
C       6.77045      3.90386     23.07412
C       8.00586      3.66424     23.95286
H       7.75070      3.70012     25.01753
H       8.76212      4.43368     23.76199
H       8.46860      2.69362     23.74672
C       6.22430      5.31049     23.36380
H       5.36764      5.55319     22.72688
H       6.99664      6.06411     23.17320
H       5.90711      5.40642     24.40788
C       7.19336      3.82679     21.59172
H       7.59749      2.83803     21.35117
H       7.96408      4.57439     21.36889
H       6.33963      4.01009     20.93140
C       2.22748      1.52027     22.64699
C       1.48452      2.87281     22.61791
H       0.45932      2.71309     22.26743
H       1.94641      3.58689     21.93046
H       1.42894      3.33447     23.60748
C       2.32067      1.04451     21.17867
H       2.80785      0.07244     21.08637
H       2.89405      1.76125     20.58195
H       1.31800      0.96419     20.74140
C       1.32768      0.55872     23.43987
H       1.22307      0.87376     24.48285
H       1.68630     -0.47020     23.43246
H       0.32520      0.55089     22.99740
C       4.64490     -0.75640     23.94989
C       4.11710     -1.58168     22.76005
H       3.06739     -1.39287     22.53642
H       4.21443     -2.65112     22.97980
H       4.69821     -1.37108     21.85615
C       3.82474     -1.06276     25.21956
H       4.28112     -0.58237     26.09321
H       3.80388     -2.14243     25.41179
H       2.79363     -0.71551     25.14995
C       6.06961     -1.28291     24.21188
H       6.72225     -1.13896     23.34473
H       6.02471     -2.35700     24.42053
H       6.53214     -0.80467     25.07948
C       3.95109      3.47604     27.15301
C       2.61271      4.18805     26.93851
C       1.50089      3.16143     26.65320
H       1.72286      2.58228     25.74903
H       0.53394      3.65772     26.49952
H       1.40073      2.45555     27.48163
C       2.67713      5.18878     25.76805
H       3.43894      5.95296     25.94451
H       1.71154      5.69301     25.63355
H       2.92335      4.69003     24.82318
C       2.22085      4.97059     28.20633
H       2.12916      4.30083     29.06575
H       1.25711      5.47604     28.06404
H       2.96854      5.73277     28.44392
C       6.49057      1.22453     27.51294
H       5.77249      0.47010     27.90827
H       6.51266      1.02686     26.43133
C       7.90406      0.87482     28.06727
C       8.97362      1.72239     27.36572
H       9.97648      1.45305     27.71777
H       8.83192      2.79110     27.55608
H       8.94917      1.56836     26.28136
C       8.20376     -0.61014     27.79405
H       9.19556     -0.88879     28.17167
H       8.18480     -0.82714     26.72056
H       7.46610     -1.25885     28.28013
C       7.99152      1.10296     29.58381
H       7.23825      0.51635     30.11932
H       7.85694      2.15754     29.85195
H       8.97616      0.80484     29.96305
C       4.47799      2.57847     30.25639
H       5.38199      2.68978     30.89335
H       3.93318      3.53374     30.38759
C       3.61842      1.43652     30.84397
C       3.20843      1.79418     32.28480
H       2.61772      2.71705     32.30732
H       4.08968      1.94630     32.91880
H       2.60382      0.99761     32.73595
C       2.35010      1.22767     30.00746
H       1.72956      0.42978     30.43347
H       2.59994      0.95767     28.97635
H       1.74395      2.13937     29.97586
C       4.41277      0.12395     30.88038
H       3.81154     -0.68232     31.31699
H       5.31955      0.22613     31.48779
H       4.71091     -0.19300     29.87487
C       6.71199      4.64338     28.61422
H       7.33162      4.24262     29.44496
H       7.33375      4.47802     27.70678
C       6.57101      6.16131     28.84262
C       7.96247      6.78044     29.07109
H       8.61390      6.61439     28.20512
H       8.45249      6.33946     29.94732
H       7.89410      7.86283     29.23602
C       5.71195      6.41750     30.08934
H       5.63457      7.49073     30.30076
H       6.14668      5.93489     30.97307
H       4.69779      6.02607     29.95958
C       5.92997      6.83063     27.62370
H       6.55416      6.69923     26.73205
H       5.80265      7.90749     27.78720
H       4.95289      6.39019     27.41179
110
C-Mn - 2S+1 = 2 - without dispersion
Ta      5.24714      2.99143     28.22537
Mn      4.31385      2.43338     25.10906
C       5.64884      2.72446     23.29080
C       4.27971      2.81272     22.93419
H       3.80969      3.69161     22.51748
C       3.61198      1.55894     23.15416
C       4.61609      0.65437     23.69647
C       5.83161      1.40312     23.77125
H       6.76581      1.01557     24.14973
C       6.71712      3.77739     23.04385
C       7.93958      3.55105     23.94235
H       7.66859      3.60103     25.00148
H       8.69475      4.32083     23.75071
H       8.40909      2.57992     23.75369
C       6.17143      5.19105     23.29515
H       5.31682      5.42026     22.65048
H       6.94721      5.93573     23.08610
H       5.85457      5.31439     24.33541
C       7.15174      3.66001     21.56725
H       7.55160      2.66351     21.35264
H       7.93107      4.39626     21.33890
H       6.30815      3.83742     20.89228
C       2.18745      1.35476     22.60451
C       1.49455      2.71456     22.37374
H       0.46076      2.54267     22.05738
H       1.97807      3.29372     21.58151
H       1.46798      3.32710     23.27924
C       2.29225      0.68509     21.21562
H       2.73729     -0.30953     21.26178
H       2.90512      1.29380     20.54275
H       1.29519      0.58917     20.76989
C       1.25720      0.53552     23.51224
H       1.17197      0.98904     24.50493
H       1.58541     -0.49660     23.63697
H       0.25387      0.50172     23.07355
C       4.56667     -0.81446     24.16542
C       4.02740     -1.75496     23.07176
H       2.97310     -1.59040     22.84841
H       4.12939     -2.79509     23.40081
H       4.59525     -1.64134     22.14239
C       3.73861     -0.97189     25.45633
H       4.19524     -0.40049     26.27242
H       3.71394     -2.02428     25.76317
H       2.70918     -0.63011     25.34486
C       5.98739     -1.31620     24.49320
H       6.65153     -1.25634     23.62460
H       5.93484     -2.36626     24.79869
H       6.44006     -0.76146     25.32015
C       3.60306      3.12809     26.91057
C       2.55329      4.27030     26.77463
C       1.20077      3.70113     26.31751
H       1.29146      3.18844     25.35467
H       0.45071      4.49478     26.20969
H       0.81523      2.97534     27.04325
C       3.02666      5.33019     25.77114
H       4.01325      5.70706     26.05751
H       2.33123      6.17810     25.73520
H       3.10004      4.91884     24.75612
C       2.33114      4.96776     28.13003
H       1.98493      4.25639     28.88641
H       1.57825      5.76276     28.04432
H       3.26503      5.41557     28.48235
C       6.72551      1.49276     27.52394
H       6.15466      0.55982     27.71190
H       6.84897      1.52102     26.42972
C       8.13599      1.31552     28.15412
C       9.10219      2.38440     27.62822
H      10.09877      2.25660     28.06775
H       8.75264      3.39077     27.87641
H       9.20965      2.31762     26.53967
C       8.69017     -0.06951     27.77414
H       9.69397     -0.22452     28.18948
H       8.75964     -0.18103     26.68570
H       8.04490     -0.87115     28.15236
C       8.07365      1.41271     29.68521
H       7.38093      0.67359     30.10440
H       7.74616      2.41032     30.00153
H       9.05967      1.23091     30.13013
C       4.46942      2.48168     30.20028
H       5.44459      2.36877     30.71699
H       4.06073      3.42517     30.60295
C       3.55423      1.30853     30.62847
C       3.64562      1.12253     32.15439
H       3.35302      2.03991     32.67756
H       4.66912      0.87622     32.46004
H       2.98832      0.31412     32.49883
C       2.09347      1.60089     30.26333
H       1.44107      0.77564     30.57324
H       1.97059      1.73944     29.18420
H       1.73857      2.51099     30.76042
C       3.98818      0.00120     29.94929
H       3.38487     -0.84554     30.29863
H       5.03848     -0.22890     30.16172
H       3.86938      0.06057     28.86020
C       6.06968      4.71935     28.36251
H       6.71395      4.39304     27.48973
C       6.45049      6.07451     28.91430
C       7.96659      6.12520     29.18603
H       8.53802      5.97540     28.26272
H       8.26184      5.34628     29.89649
H       8.25606      7.09788     29.60364
C       5.70687      6.31888     30.23742
H       5.97548      7.29553     30.65770
H       5.96054      5.54871     30.97345
H       4.62189      6.30278     30.09208
C       6.09087      7.19312     27.91771
H       6.60183      7.04342     26.95997
H       6.38748      8.17527     28.30769
H       5.01391      7.21447     27.72573
H       3.09371      2.19706     27.27557
110
C-Mn - 2S+1 = 4 - without dispersion
Ta      5.24403      2.95440     28.19800
Mn      4.17114      2.45583     25.12140
C       5.54356      2.86106     23.33477
C       4.20094      2.90059     22.91238
H       3.70241      3.77781     22.52694
C       3.56367      1.63487     23.13214
C       4.61482      0.72996     23.63654
C       5.78048      1.51331     23.76079
H       6.72987      1.15758     24.13314
C       6.59118      3.94534     23.15167
C       7.64747      3.89097     24.26329
H       7.19281      4.04201     25.24727
H       8.39671      4.67501     24.10819
H       8.17601      2.93262     24.27284
C       5.94931      5.33983     23.14160
H       5.23134      5.45259     22.32256
H       6.72044      6.10565     23.00633
H       5.43192      5.54514     24.08392
C       7.27797      3.69817     21.79098
H       7.75858      2.71472     21.76363
H       8.04754      4.45736     21.60972
H       6.55411      3.74312     20.97072
C       2.14897      1.39691     22.57474
C       1.40029      2.73756     22.41859
H       0.37147      2.54160     22.09994
H       1.85323      3.37871     21.65683
H       1.35796      3.29626     23.35817
C       2.27566      0.79956     21.15499
H       2.76541     -0.17515     21.15223
H       2.85635      1.46673     20.50963
H       1.28109      0.67959     20.70963
C       1.25716      0.49958     23.44621
H       1.16279      0.90359     24.45930
H       1.62423     -0.52414     23.52054
H       0.25316      0.44918     23.01076
C       4.60672     -0.75636     24.04497
C       4.09609     -1.66672     22.91242
H       3.03889     -1.52161     22.68974
H       4.22467     -2.71627     23.19962
H       4.66452     -1.50007     21.99142
C       3.78588     -0.99251     25.32898
H       4.23209     -0.45132     26.17123
H       3.78512     -2.05852     25.58574
H       2.74881     -0.66860     25.23690
C       6.04275     -1.22739     24.34998
H       6.70343     -1.10418     23.48545
H       6.02491     -2.29163     24.60640
H       6.47767     -0.69731     25.20215
C       3.53048      3.03288     26.96539
C       2.43192      4.13292     26.92216
C       1.08594      3.53351     26.48161
H       1.16119      3.08566     25.48552
H       0.29910      4.29819     26.45627
H       0.76302      2.74626     27.17295
C       2.83737      5.24619     25.94567
H       3.81439      5.65582     26.22210
H       2.10361      6.06156     25.95144
H       2.90444      4.87572     24.91345
C       2.22308      4.77164     28.30877
H       1.90408      4.02537     29.04129
H       1.45278      5.55337     28.26767
H       3.14832      5.22785     28.67063
C       6.70529      1.41076     27.57886
H       6.11941      0.49851     27.80958
H       6.77178      1.42764     26.47836
C       8.13647      1.20876     28.14848
C       9.12106      2.20595     27.52382
H      10.13233      2.04921     27.91746
H       8.84171      3.24248     27.73894
H       9.16563      2.08907     26.43540
C       8.61848     -0.21431     27.81075
H       9.63439     -0.39047     28.18595
H       8.63005     -0.38048     26.72729
H       7.96168     -0.96953     28.25792
C       8.15613      1.37962     29.67469
H       7.46096      0.68655     30.16201
H       7.87758      2.39987     29.96276
H       9.15684      1.18116     30.07765
C       4.55062      2.52903     30.24141
H       5.55741      2.42718     30.69579
H       4.15255      3.45199     30.69007
C       3.69110      1.32681     30.71252
C       3.88426      1.13798     32.22918
H       3.60312      2.04645     32.77378
H       4.93125      0.91742     32.46777
H       3.27096      0.31220     32.61200
C       2.20156      1.57694     30.44612
H       1.59421      0.73807     30.80721
H       2.00033      1.69836     29.37664
H       1.85641      2.48246     30.95812
C       4.10689      0.02770     30.00641
H       3.54362     -0.83007     30.39376
H       5.17262     -0.18304     30.15063
H       3.91538      0.07937     28.92677
C       6.08744      4.65998     28.36089
H       6.94650      4.06414     27.89297
C       6.52444      6.06138     28.71341
C       7.67219      5.99738     29.74197
H       8.53486      5.45601     29.33752
H       7.34752      5.48300     30.65207
H       8.00741      7.00575     30.01643
C       5.35353      6.84051     29.33056
H       5.68210      7.83829     29.64497
H       4.95606      6.32136     30.20886
H       4.54028      6.96650     28.60955
C       7.01849      6.80828     27.45989
H       6.22501      6.87499     26.70901
H       7.87106      6.29202     27.00465
H       7.33850      7.82705     27.71264
H       3.12473      2.08631     27.41270
110
C-Mn - 2S+1 = 6 - without dispersion
Ta      5.23943      2.95448     28.36204
Mn      4.33880      2.50015     25.22480
C       5.59180      2.81452     23.24223
C       4.22236      2.88017     22.88138
H       3.73993      3.75454     22.46763
C       3.58044      1.61245     23.06847
C       4.59385      0.71636     23.60323
C       5.80060      1.48515     23.69784
H       6.74985      1.09666     24.03778
C       6.64606      3.88259     22.98787
C       7.86147      3.69448     23.90559
H       7.57939      3.76694     24.96133
H       8.61082      4.46789     23.70458
H       8.34346      2.72433     23.74652
C       6.07464      5.29159     23.20886
H       5.22002      5.49225     22.55473
H       6.83715      6.04760     22.99108
H       5.74999      5.43226     24.24539
C       7.10619      3.75448     21.52002
H       7.52668      2.76217     21.32702
H       7.87451      4.50186     21.28899
H       6.26783      3.90368     20.83196
C       2.16390      1.39130     22.50232
C       1.44043      2.73899     22.29443
H       0.41660      2.55016     21.95532
H       1.92269      3.35116     21.52683
H       1.38249      3.32739     23.21480
C       2.28754      0.75281     21.09995
H       2.75776     -0.23080     21.12805
H       2.88905      1.39013     20.44367
H       1.29520      0.64090     20.64668
C       1.24173      0.53399     23.38402
H       1.12778      0.96908     24.38245
H       1.59560     -0.49059     23.49987
H       0.24545      0.47949     22.93099
C       4.57086     -0.76594     24.03225
C       4.04936     -1.69355     22.91891
H       2.99379     -1.54012     22.69371
H       4.16537     -2.73933     23.22555
H       4.61877     -1.55036     21.99475
C       3.74522     -0.97162     25.31921
H       4.19389     -0.41733     26.15298
H       3.73217     -2.03127     25.60187
H       2.71120     -0.63996     25.21542
C       5.99894     -1.25365     24.34873
H       6.66144     -1.16090     23.48201
H       5.96449     -2.31141     24.62992
H       6.44383     -0.71104     25.18811
C       3.55414      3.04933     27.13451
C       2.47356      4.14649     26.93837
C       1.20533      3.55572     26.30255
H       1.42334      3.10800     25.32605
H       0.43545      4.32295     26.15296
H       0.77750      2.77057     26.93691
C       3.00993      5.27544     26.04815
H       3.95192      5.65871     26.45260
H       2.29297      6.10261     25.97946
H       3.19665      4.92861     25.02046
C       2.07995      4.75034     28.29979
H       1.68384      3.98126     28.96946
H       1.30870      5.52257     28.17903
H       2.94744      5.20665     28.78470
C       6.65988      1.42955     27.58832
H       6.09026      0.51234     27.84221
H       6.71515      1.41921     26.48700
C       8.10612      1.25052     28.13134
C       9.06112      2.25846     27.47897
H      10.08324      2.11990     27.85073
H       8.76871      3.29085     27.69618
H       9.08338      2.13485     26.39059
C       8.60133     -0.16817     27.79697
H       9.62660     -0.32614     28.15438
H       8.59484     -0.34378     26.71505
H       7.96416     -0.92869     28.26311
C       8.14889      1.43695     29.65529
H       7.47636      0.73520     30.16176
H       7.85792      2.45604     29.93813
H       9.15991      1.26273     30.04326
C       4.56238      2.52060     30.40508
H       5.55853      2.44641     30.88638
H       4.13683      3.45091     30.81613
C       3.70475      1.32035     30.88150
C       3.86516      1.15732     32.40451
H       3.56448      2.07180     32.92815
H       4.90813      0.94889     32.67007
H       3.24982      0.33270     32.78626
C       2.22066      1.55738     30.57496
H       1.60900      0.72055     30.93322
H       2.04658      1.66309     29.49914
H       1.85895      2.46893     31.06424
C       4.14961      0.01600     30.20288
H       3.58949     -0.84313     30.59159
H       5.21483     -0.17952     30.37127
H       3.97937      0.05057     29.11906
C       6.05252      4.68394     28.43219
H       6.83643      4.16479     27.78317
C       6.47293      6.08086     28.82162
C       7.73028      6.01233     29.71244
H       8.56268      5.53422     29.18409
H       7.53023      5.43413     30.62017
H       8.05439      7.01816     30.00887
C       5.34386      6.76009     29.61170
H       5.65650      7.75465     29.95152
H       5.07301      6.16946     30.49314
H       4.44925      6.88108     28.99335
C       6.79441      6.92477     27.57376
H       5.92002      7.00785     26.92076
H       7.60782      6.47452     26.99361
H       7.10520      7.93817     27.85707
H       3.06004      2.10390     27.47411
110
B-Mn - W - 2S+1 = 2 - without dispersion 
Ta     12.76222      3.31112      7.57950
Mn     15.16751      2.06514      8.12001
C      16.59663      0.42875      7.78009
C      16.36069      0.46984      9.17686
H      15.92088     -0.33743      9.74364
C      16.93347      1.64834      9.75907
C      17.44404      2.43563      8.66504
C      17.21607      1.66692      7.46705
H      17.54996      1.95251      6.48324
C      16.38763     -0.78447      6.88251
C      16.59799     -0.43407      5.40523
H      15.88893      0.32914      5.07262
H      16.45410     -1.32404      4.78277
H      17.61032     -0.06049      5.21924
C      14.97934     -1.37573      7.05725
H      14.76932     -1.62439      8.10214
H      14.87405     -2.29358      6.46734
H      14.21144     -0.67103      6.71950
C      17.42799     -1.85081      7.28675
H      18.44604     -1.46105      7.18386
H      17.33665     -2.73937      6.65070
H      17.29169     -2.16290      8.32713
C      17.20689      1.68666     11.27940
C      16.31562      0.69643     12.05515
H      15.25426      0.92341     11.96336
H      16.57372      0.74817     13.11827
H      16.47732     -0.33853     11.74052
C      18.65212      1.17240     11.49409
H      18.75497      0.15709     11.09741
H      18.87938      1.13983     12.56653
H      19.40260      1.79458     11.00889
C      17.03473      3.05458     11.95892
H      17.75106      3.79817     11.61123
H      17.18461      2.94697     13.03907
H      16.02976      3.45704     11.80238
C      18.18355      3.79026      8.61507
C      19.47627      3.80581      9.45612
H      20.01993      4.73792      9.26375
H      20.13438      2.97546      9.17929
H      19.29835      3.75765     10.52991
C      18.65110      4.08951      7.17813
H      17.82078      4.12916      6.47264
H      19.36962      3.34235      6.82446
H      19.14894      5.06467      7.15422
C      17.26858      4.95041      9.05324
H      16.38148      4.99973      8.41551
H      17.80024      5.90665      8.97436
H      16.92387      4.84201     10.08187
C      14.36388      3.04237      6.35213
H      14.19982      1.99351      5.99499
C      14.84968      3.90965      5.16334
C      13.68271      4.11529      4.17396
H      12.84227      4.63447      4.64885
H      13.31565      3.15825      3.79253
H      14.00296      4.72123      3.31644
C      15.30066      5.30247      5.62413
H      15.63482      5.90174      4.76855
H      16.12307      5.24959      6.33908
H      14.47766      5.84520      6.10149
C      15.98366      3.24709      4.36456
H      15.66346      2.28092      3.96008
H      16.87221      3.07651      4.97359
H      16.27686      3.87834      3.51653
C      13.17492      1.83718      8.89673
H      13.03645      0.97672      8.19101
C      12.58913      1.48997     10.27755
C      12.91233      0.03756     10.66377
H      13.98679     -0.14811     10.65682
H      12.45022     -0.65756      9.95279
H      12.52736     -0.20299     11.66257
C      11.05203      1.62315     10.25596
H      10.62637      1.37530     11.23708
H      10.60689      0.95162      9.51653
H      10.74391      2.64763     10.01391
C      13.11933      2.46471     11.33653
H      14.20916      2.50485     11.32089
H      12.79105      2.17757     12.34285
H      12.75242      3.48007     11.14805
C      10.97516      2.73627      6.51512
H      10.28197      2.98790      7.34871
H      10.94240      3.62145      5.84360
C      10.39740      1.52561      5.75377
C      11.29398      1.15009      4.56786
H      12.30256      0.88332      4.90013
H      11.38111      1.98060      3.85968
H      10.87755      0.29257      4.02629
C      10.25822      0.31350      6.68252
H       9.84269     -0.54251      6.13803
H       9.58623      0.53168      7.51972
H      11.22582      0.01221      7.09614
C       8.99998      1.88888      5.21516
H       9.05144      2.74261      4.52958
H       8.31958      2.15526      6.03222
H       8.55537      1.04764      4.66973
C      12.62405      5.28536      8.47034
H      12.79782      5.02721      9.53529
H      13.58323      5.73414      8.14466
C      11.52048      6.36481      8.39734
C      11.28969      6.79263      6.94073
H      10.93658      5.95532      6.32787
H      12.21207      7.17591      6.48950
H      10.53549      7.58614      6.87970
C      11.95497      7.59785      9.20997
H      12.88644      8.01997      8.81594
H      12.12501      7.33603     10.26050
H      11.19061      8.38423      9.17945
C      10.20776      5.82853      8.98600
H       9.43026      6.60149      8.97635
H      10.34301      5.50632     10.02504
H       9.82852      4.97450      8.41366
110
B-Mn - ᑎ - 2S+1 = 2 - without dispersion
Ta     14.37529      3.61170     10.25725
Mn     13.03017      6.07854     10.30267
C      12.57164      4.12426      9.50014
H      12.92504      4.45165      8.48956
C      14.22361      2.07218     11.75814
H      13.11852      1.96549     11.72647
H      14.58285      1.25259     11.09438
C      11.08707      7.49405     10.79443
C       9.61422      7.41510     11.25759
C      12.27193      8.03182     11.42758
C       9.37579      6.77046     12.63271
H       9.77169      5.75140     12.67216
H       8.29879      6.71480     12.82732
H       9.81853      7.33387     13.45321
C      15.71187      2.89718      8.66698
H      16.13330      3.78882      8.18033
H      16.52109      2.55566      9.34853
C      12.63498      7.15959     13.79463
H      11.68225      6.63012     13.82310
H      12.89546      7.44137     14.82227
H      13.38937      6.45510     13.43298
C      11.39817      7.37085      9.40474
H      10.70240      7.02986      8.65246
C      12.68713      7.88965      9.11790
C      13.21557      8.22031      7.72695
C      11.42789      1.88744      9.04260
H      11.92696      1.77104      8.07589
H      10.46024      1.37299      8.97943
H      12.02377      1.36670      9.80035
C      13.22554      8.26355     10.37995
H      14.19061      8.72196     10.52040
C      11.22671      3.37449      9.39833
C      14.55550      2.32892      6.49638
H      14.95623      3.23352      6.02374
H      13.57413      2.57698      6.91062
H      14.41378      1.57787      5.71029
C      12.58670      8.40740     12.89169
C      13.05298      7.03324      6.76466
H      13.68047      6.18931      7.07078
H      13.35014      7.32103      5.74953
H      12.01731      6.68214      6.72115
C      14.69771      1.78862     13.19529
C      10.50559      3.42929     10.75204
H      11.06525      2.87479     11.51425
H       9.50332      2.98765     10.69127
H      10.41788      4.45933     11.10145
C      15.50888      1.81456      7.58287
C      14.69370      8.62457      7.76523
H      14.85667      9.50483      8.39560
H      15.04273      8.87147      6.75647
H      15.31853      7.81317      8.14898
C       8.72886      6.64362     10.25885
H       8.72628      7.10290      9.26622
H       7.69457      6.66277     10.61882
H       9.02083      5.59900     10.15644
C      16.38909      5.99779     11.20872
C      13.96186      9.09535     12.98257
H      14.76766      8.45908     12.61565
H      14.18098      9.33140     14.02928
H      13.98018     10.03501     12.42018
C      10.34972      3.97694      8.28843
H      10.18257      5.04231      8.44375
H       9.37327      3.47900      8.24099
H      10.83319      3.85373      7.31205
C      16.79092      7.41265     10.76242
H      16.95113      7.45271      9.67966
H      17.72851      7.71490     11.24538
H      16.03369      8.15549     11.01597
C       9.05664      8.86013     11.25061
H       9.58796      9.52561     11.92938
H       7.99891      8.85308     11.54067
H       9.12687      9.28687     10.24473
C      15.08622      5.49888     10.53451
H      15.13055      5.75009      9.43967
C      12.39733      9.41278      7.18647
H      11.33615      9.15770      7.10085
H      12.75631      9.71057      6.19397
H      12.48164     10.27732      7.85315
C      11.59836      9.43496     13.47996
H      11.53300     10.32444     12.84448
H      11.95752      9.75682     14.46425
H      10.59230      9.04179     13.62175
C      16.87023      1.51058      6.92816
H      17.58544      1.12608      7.66469
H      17.30306      2.41289      6.48134
H      16.76868      0.75914      6.13545
C      14.96568      0.51347      8.18835
H      14.87381     -0.26690      7.42355
H      13.97628      0.65720      8.63309
H      15.63795      0.13306      8.96725
C      16.27566      5.96486     12.73767
H      17.21571      6.28347     13.20471
H      16.05629      4.95345     13.09251
H      15.48167      6.62013     13.09898
C      14.23595      0.38235     13.62118
H      14.65629     -0.38736     12.96351
H      13.14403      0.29648     13.58142
H      14.55270      0.15630     14.64662
C      16.22981      1.84032     13.27040
H      16.58124      1.60385     14.28154
H      16.61205      2.83139     13.00790
H      16.68098      1.11354     12.58416
C      14.08482      2.81533     14.15815
H      12.98992      2.76717     14.13501
H      14.37798      3.83668     13.89765
H      14.40430      2.62480     15.18944
C      17.55763      5.06996     10.80932
H      17.69563      5.04965      9.72291
H      17.38845      4.04045     11.14557
H      18.49844      5.41057     11.26061
110
B-Mn - Z - 2S+1 = 2 - without dispersion
C      11.39533      7.41007      9.38424
C      12.26956      7.49411      8.24915
C      13.51052      8.04659      8.73446
C      13.32018      8.31435     10.13471
C      12.00569      7.97575     10.53687
Mn     13.06755      6.12411      9.97622
C      15.05778      5.47061     10.66082
C      15.62303      5.74627     12.07582
C      16.95351      4.98028     12.22880
C      14.78380      8.54857      8.02603
C      14.49954      9.93709      7.40744
C      11.75025      7.11964      6.84021
C      12.05336      8.20215      5.78638
C      11.28721      8.34480     11.82902
C      10.32971      9.51207     11.50424
Ta     14.29131      3.70330      9.99475
C      14.76589      3.39684      7.88166
C      16.00135      2.65800      7.30780
C      17.28665      3.13220      8.00338
C      12.31895      4.17216     10.21530
H      12.12791      4.83456     11.11324
C      14.81126      1.90649     11.05281
C      14.80381      1.01263     12.30759
C      13.40736      0.98051     12.93839
C      15.33852      7.58451      6.96613
C      15.93101      8.77244      9.02964
C      12.26875      8.81186     12.91077
C      10.46310      7.17006     12.37814
C      12.29989      5.76656      6.35540
C      10.20940      7.01922      6.85469
C      15.20058     -0.42340     11.91178
C      15.81641      1.51900     13.34369
C      15.85520      1.13895      7.47363
C      16.11801      2.96988      5.80432
C      15.93686      7.22551     12.35252
C      14.62726      5.26215     13.14100
C      11.03761      3.34055      9.98888
H      14.29632      1.34486     10.23379
H      15.86647      1.98045     10.69032
H      15.60238      6.62422      7.42127
H      16.24855      8.00507      6.52322
H      14.64334      7.38754      6.15113
H      13.86151      3.03141      7.36863
H      14.83436      4.46045      7.57958
H      13.38464      5.78070      6.23714
H      11.86004      5.50534      5.38510
H      12.05909      4.97461      7.06968
H      14.05888      8.78430     10.76369
H      10.37320      7.06765      9.34046
H      14.94407      0.77731      6.98262
H      15.80746      0.84623      8.52723
H      16.70634      0.61496      7.02284
H      12.97400      8.02162     13.18364
H      11.72113      9.09681     13.81576
H      12.84262      9.68567     12.58477
H       9.75108      6.79376     11.63683
H       9.89047      7.48474     13.25815
H      11.10936      6.33842     12.67775
H      15.70281      9.55629      9.75759
H      16.82560      9.09245      8.48464
H      16.17460      7.85926      9.57431
H       9.84139      6.22377      7.50354
H       9.85537      6.80004      5.84177
H       9.75141      7.96222      7.17140
H      16.68813      7.61378     11.65815
H      16.33867      7.33921     13.36730
H      15.04534      7.84912     12.27688
H      13.73196      9.91435      6.63538
H      15.41621     10.34039      6.96068
H      14.17008     10.63505      8.18433
H      15.73878      5.87765      9.89018
H      10.88060     10.36913     11.10314
H       9.80104      9.83844     12.40769
H       9.58183      9.21667     10.76151
H      11.67188      9.17825      6.10346
H      11.55107      7.93904      4.84867
H      13.11393      8.30481      5.56050
H      16.24538      4.04501      5.63389
H      15.21804      2.65051      5.26674
H      16.97738      2.45523      5.35651
H      18.17074      2.64957      7.56984
H      17.28065      2.89926      9.07519
H      17.41483      4.21605      7.90007
H      15.04219      5.36960     14.15079
H      14.36386      4.20865     12.99372
H      13.69812      5.84063     13.09545
H      16.19676     -0.44618     11.45488
H      14.49074     -0.84558     11.19091
H      15.21916     -1.08248     12.78822
H      15.83117      0.85544     14.21612
[truncated: 500,163 more chars]
